# Supplementary material for: Probing the origin of the giant magnetic anisotropy in trigonal bipyramidal Ni(ii) under high pressure
Source: Chem Sci. 2017 Dec 19;9(6):1551–9. doi: 10.1039/c7sc04460g (PMC5890327; doi:10.1039/c7sc04460g)
Supplement: Supplementary file 2 [file SC-009-C7SC04460G-s002.cif]

# Electronic Supplementary Material (ESI) for Chemical Science.
# This journal is © The Royal Society of Chemistry 2017

####################################################################### 
# 
# This file contains crystal structure data downloaded from the 
# Cambridge Structural Database (CSD) hosted by the Cambridge 
# Crystallographic Data Centre (CCDC).
# 
# Full information about CCDC data access policies and citation 
# guidelines are available at http://www.ccdc.cam.ac.uk/access/V1 
# 
# Audit and citation data items may have been added by the CCDC. 
# Please retain this information to preserve the provenance of 
# this file and to allow appropriate attribution of the data. 
# 
#######################################################################

data_1
_database_code_depnum_ccdc_archive 'CCDC 1579468'
_audit_update_record             
;
2017-10-12 deposited with the CCDC.
2017-12-19 downloaded from the CCDC.
;

#end of refcif
_cell_length_a                   12.5175(11)
_cell_length_b                   13.0820(12)
_cell_length_c                   13.0989(14)
_cell_angle_alpha                90
_cell_angle_beta                 90
_cell_angle_gamma                90
_cell_volume                     2145.0(2)

_symmetry_cell_setting           orthorhombic
_symmetry_space_group_name_H-M   'P c a 21 '
_symmetry_space_group_name_Hall  'P 2c -2ac'
loop_
_symmetry_equiv_pos_as_xyz
x,y,z
-x+1/2,y,z+1/2
x+1/2,-y,z
-x,-y,z+1/2

loop_
_atom_type_symbol
_atom_type_scat_dispersion_real
_atom_type_scat_dispersion_imag
_atom_type_scat_Cromer_Mann_a1
_atom_type_scat_Cromer_Mann_b1
_atom_type_scat_Cromer_Mann_a2
_atom_type_scat_Cromer_Mann_b2
_atom_type_scat_Cromer_Mann_a3
_atom_type_scat_Cromer_Mann_b3
_atom_type_scat_Cromer_Mann_a4
_atom_type_scat_Cromer_Mann_b4
_atom_type_scat_Cromer_Mann_c
_atom_type_scat_source
C 0.0033 0.0016 2.3100 20.8439 1.0200 10.2075 1.5886 0.5687 0.8650 51.6512
0.2156 'International Tables Vol C 4.2.6.8 and 6.1.1.4'
H 0.0000 0.0000 0.4930 10.5109 0.3229 26.1257 0.1402 3.1424 0.0408 57.7998
0.0030 'International Tables Vol C 4.2.6.8 and 6.1.1.4'
N 0.0061 0.0033 12.2126 0.0057 3.1322 9.8933 2.0125 28.9975 1.1663 0.5826
-11.5290 'International Tables Vol C 4.2.6.8 and 6.1.1.4'
O 0.0106 0.0060 3.0485 13.2771 2.2868 5.7011 1.5463 0.3239 0.8670 32.9089
0.2508 'International Tables Vol C 4.2.6.8 and 6.1.1.4'
Cl 0.1484 0.1585 11.4604 0.0104 7.1964 1.1662 6.2556 18.5194 1.6455 47.7784
-9.5574 'International Tables Vol C 4.2.6.8 and 6.1.1.4'
Ni 0.3393 1.1124 12.8376 3.8785 7.2920 0.2565 4.4438 12.1763 2.3800 66.3421
1.0341 'International Tables Vol C 4.2.6.8 and 6.1.1.4'


_cell_formula_units_Z            4

# Given Formula = C14 H25 Cl4 N4 Ni1 O4 
# Dc =      1.59 Fooo =   1080.00 Mu =     14.30 M =    513.90
# Found Formula = C14 H30 Cl4 N4 Ni1 O4 
# Dc =      1.61 FOOO =   1080.00 Mu =     14.30 M =    518.94

_chemical_formula_sum            'C14 H30 Cl4 N4 Ni1 O4'
_chemical_formula_moiety         'C14 H30 Cl4 N4 Ni1 O4'
_chemical_compound_source        ?
_chemical_formula_weight         518.94


_cell_measurement_reflns_used    9912
_cell_measurement_theta_min      2
_cell_measurement_theta_max      27
_cell_measurement_temperature    293

_exptl_crystal_description       block
_exptl_crystal_colour            red
_exptl_crystal_size_min          0.080
_exptl_crystal_size_mid          0.250
_exptl_crystal_size_max          0.270

_exptl_crystal_density_diffrn    1.607
_exptl_crystal_density_meas      ?
_exptl_crystal_density_method    'not measured'
# Non-dispersive F(000): 
_exptl_crystal_F_000             1080
_exptl_absorpt_coefficient_mu    1.430

# Sheldrick geometric approximatio 0.70 0.89 
_exptl_absorpt_correction_type   multi-scan
_exptl_absorpt_process_details   'SADABS (Siemens, 1996)'
_exptl_absorpt_correction_T_min  0.77
_exptl_absorpt_correction_T_max  0.89
_diffrn_measurement_device_type  'Bruker Kappa Apex2'
_diffrn_measurement_device       Area
_diffrn_radiation_monochromator  graphite
_diffrn_radiation_type           'Mo K\a'
_diffrn_radiation_wavelength     0.71073
_diffrn_measurement_method       '\f & \w scans'

# If a reference occurs more than once, delete the author 
# and date from subsequent references. 
_computing_data_collection       'Apex2 (Bruker AXS, 2006)'
_computing_cell_refinement       'Apex2 (Bruker AXS, 2006)'
_computing_data_reduction        'Apex2 (Bruker AXS, 2006)'
_computing_structure_solution    'USER DEFINED STRUCTURE SOLUTION'
_computing_structure_refinement  'CRYSTALS (Betteridge et al., 2003)'
_computing_publication_material  'CRYSTALS (Betteridge et al., 2003)'
_computing_molecular_graphics    'CAMERON (Watkin et al., 1996)'

_diffrn_standards_interval_time  .
_diffrn_standards_interval_count .
_diffrn_standards_number         0
_diffrn_standards_decay_%        ?

_diffrn_ambient_temperature      293
_diffrn_reflns_number            17781
_reflns_number_total             4863
_diffrn_reflns_av_R_equivalents  0.027
# Number of reflections without Friedels Law is 4863 
# Number of reflections with Friedels Law is 2569 
# Theoretical number of reflections is about 2463 


_diffrn_reflns_theta_min         2.252
_diffrn_reflns_theta_max         27.497
_diffrn_measured_fraction_theta_max 0.997

_diffrn_reflns_theta_full        27.497
_diffrn_measured_fraction_theta_full 0.997


_diffrn_reflns_limit_h_min       -16
_diffrn_reflns_limit_h_max       15
_diffrn_reflns_limit_k_min       -16
_diffrn_reflns_limit_k_max       16
_diffrn_reflns_limit_l_min       -16
_diffrn_reflns_limit_l_max       17
_reflns_limit_h_min              0
_reflns_limit_h_max              16
_reflns_limit_k_min              0
_reflns_limit_k_max              16
_reflns_limit_l_min              -16
_reflns_limit_l_max              16

_oxford_diffrn_Wilson_B_factor   0.00
_oxford_diffrn_Wilson_scale      0.00

_atom_sites_solution_primary     Other #heavy,direct,difmap,geom,iterative
# _atom_sites_solution_secondary  difmap
_atom_sites_solution_hydrogens   difmap

_refine_diff_density_min         -0.36
_refine_diff_density_max         0.39


# The current dictionary definitions do not cover the 
# situation where the reflections used for refinement were 
# selected by a user-defined sigma threshold 


# The values actually used during refinement 
_oxford_reflns_threshold_expression_ref I>-3.0\s(I)
_refine_ls_number_reflns         4842
_refine_ls_number_restraints     1
_refine_ls_number_parameters     245
_oxford_refine_ls_R_factor_ref   0.0357
_refine_ls_wR_factor_ref         0.0620
_refine_ls_goodness_of_fit_ref   0.9936
_refine_ls_shift/su_max          0.0018864
_refine_ls_shift/su_mean         0.0001391


# The values computed with all filters except I/sigma 
_oxford_reflns_number_all        4843
_refine_ls_R_factor_all          0.0358
_refine_ls_wR_factor_all         0.0620

# The values computed with a 2 sigma cutoff - a la SHELX 
_reflns_threshold_expression     I>2.0\s(I)
_reflns_number_gt                4193
_refine_ls_R_factor_gt           0.0293
_refine_ls_wR_factor_gt          0.0564

_refine_ls_abs_structure_Flack   0.012(14)
_refine_ls_abs_structure_details 'Flack (1983), 2294 Friedel-pairs'
# choose from: rm (reference molecule of known chirality), 
# ad (anomolous dispersion - Flack), rmad (rm and ad), 
# syn (from synthesis), unk (unknown) or . (not applicable). 
_chemical_absolute_configuration ad


_refine_ls_structure_factor_coef Fsqd
_refine_ls_matrix_type           full
_refine_ls_hydrogen_treatment    noref #undef, noref, refall,
# refxyz, refU, constr or mixed
_refine_ls_weighting_scheme      calc
_refine_ls_weighting_details     
;
 Method, part 1, Chebychev polynomial, (Watkin, 1994, Prince, 1982) 
 [weight] = 1.0/[A~0~*T~0~(x)+A~1~*T~1~(x) ... +A~n-1~]*T~n-1~(x)] 
 where A~i~ are the Chebychev coefficients listed below and x= Fcalc/Fmax 
 Method = Robust Weighting (Prince, 1982) 
 W = [weight] * [1-(deltaF/6*sigmaF)^2^]^2^ 
 A~i~ are: 
 1.95 2.34 0.581 
;

# Uequiv = arithmetic mean of Ui i.e. Ueqiv = (U1+U2+U3)/3

# Replace last . with number of unfound hydrogen atoms attached to an atom.

# ..._refinement_flags_... 
# . no refinement constraints           S special position constraint on site
# G rigid group refinement of site      R riding atom
# D distance or angle restraint on site T thermal displacement constraints
# U Uiso or Uij restraint (rigid bond)  P partial occupancy constraint


loop_
_atom_site_label
_atom_site_type_symbol
_atom_site_fract_x
_atom_site_fract_y
_atom_site_fract_z
_atom_site_U_iso_or_equiv
_atom_site_occupancy
_atom_site_adp_type
_atom_site_refinement_flags_posn
_atom_site_refinement_flags_adp
_atom_site_refinement_flags_occupancy
_atom_site_disorder_assembly
_atom_site_disorder_group
_atom_site_attached_hydrogens
Ni1 Ni 0.46479(2) 0.75446(3) 0.71335(6) 0.0309 1.0000 Uani . . . . . .
Cl1 Cl 0.53061(8) 0.61076(6) 0.79146(9) 0.0616 1.0000 Uani . . . . . .
Cl3 Cl 0.55348(8) 0.81973(9) 0.57356(8) 0.0655 1.0000 Uani . . . . . .
Cl2 Cl 0.31212(6) 0.83694(7) 0.76630(9) 0.0535 1.0000 Uani . . . . . .
N11 N 0.36527(18) 0.65373(17) 0.61429(17) 0.0293 1.0000 Uani . . . . . .
N12 N 0.2559(2) 0.52865(18) 0.50317(18) 0.0349 1.0000 Uani . . . . . .
C11 C 0.2886(2) 0.5938(2) 0.6768(2) 0.0380 1.0000 Uani . . . . . .
C12 C 0.2147(3) 0.5300(3) 0.6096(2) 0.0504 1.0000 Uani . . . . . .
C13 C 0.3028(3) 0.7094(2) 0.5366(2) 0.0420 1.0000 Uani . . . . . .
C14 C 0.2491(4) 0.6351(3) 0.4620(3) 0.0585 1.0000 Uani . . . . . .
C15 C 0.4349(2) 0.5810(3) 0.5600(2) 0.0433 1.0000 Uani . . . . . .
C16 C 0.3712(3) 0.4989(4) 0.5066(3) 0.0627 1.0000 Uani . . . . . .
C17 C 0.1945(3) 0.4563(3) 0.4373(3) 0.0491 1.0000 Uani . . . . . .
N21 N 0.56190(19) 0.84926(17) 0.81826(18) 0.0316 1.0000 Uani . . . . . .
N22 N 0.6727(2) 0.95668(18) 0.94288(19) 0.0355 1.0000 Uani . . . . . .
C21 C 0.5304(3) 0.8292(2) 0.9251(2) 0.0415 1.0000 Uani . . . . . .
C22 C 0.6055(3) 0.8814(3) 1.0005(2) 0.0479 1.0000 Uani . . . . . .
C23 C 0.5475(2) 0.9599(2) 0.7975(2) 0.0403 1.0000 Uani . . . . . .
C24 C 0.6003(2) 1.0240(2) 0.8811(3) 0.0403 1.0000 Uani . . . . . .
C25 C 0.6772(2) 0.8256(2) 0.8088(2) 0.0417 1.0000 Uani . . . . . .
C26 C 0.7452(2) 0.9002(2) 0.8709(2) 0.0414 1.0000 Uani . . . . . .
C27 C 0.7375(3) 1.0190(3) 1.0156(3) 0.0499 1.0000 Uani . . . . . .
Cl4 Cl 0.52788(6) 0.72015(6) 1.22885(8) 0.0455 1.0000 Uani . . . . . .
O41 O 0.4846(4) 0.7052(4) 1.1322(3) 0.1134 1.0000 Uani . . . . . .
O42 O 0.4581(3) 0.6805(3) 1.3026(3) 0.1113 1.0000 Uani . . . . . .
O43 O 0.6261(3) 0.6683(3) 1.2331(5) 0.1307 1.0000 Uani . . . . . .
O44 O 0.5498(3) 0.8243(2) 1.2461(3) 0.1021 1.0000 Uani . . . . . .
H111 H 0.2472 0.6403 0.7175 0.0484 1.0000 Uiso . . . . . .
H112 H 0.3279 0.5504 0.7218 0.0484 1.0000 Uiso . . . . . .
H121 H 0.1437 0.5578 0.6097 0.0643 1.0000 Uiso . . . . . .
H122 H 0.2104 0.4610 0.6346 0.0643 1.0000 Uiso . . . . . .
H131 H 0.2486 0.7493 0.5714 0.0520 1.0000 Uiso . . . . . .
H132 H 0.3486 0.7556 0.5017 0.0520 1.0000 Uiso . . . . . .
H141 H 0.1760 0.6545 0.4517 0.0675 1.0000 Uiso . . . . . .
H142 H 0.2848 0.6396 0.3970 0.0675 1.0000 Uiso . . . . . .
H151 H 0.4838 0.5508 0.6080 0.0518 1.0000 Uiso . . . . . .
H152 H 0.4764 0.6174 0.5103 0.0518 1.0000 Uiso . . . . . .
H161 H 0.3788 0.4346 0.5443 0.0753 1.0000 Uiso . . . . . .
H162 H 0.3985 0.4867 0.4397 0.0753 1.0000 Uiso . . . . . .
H171 H 0.2225 0.4572 0.3687 0.0604 1.0000 Uiso . . . . . .
H172 H 0.1210 0.4764 0.4338 0.0604 1.0000 Uiso . . . . . .
H173 H 0.1987 0.3887 0.4627 0.0604 1.0000 Uiso . . . . . .
H211 H 0.4587 0.8562 0.9356 0.0504 1.0000 Uiso . . . . . .
H212 H 0.5273 0.7575 0.9365 0.0504 1.0000 Uiso . . . . . .
H221 H 0.5682 0.9135 1.0541 0.0619 1.0000 Uiso . . . . . .
H222 H 0.6522 0.8295 1.0308 0.0619 1.0000 Uiso . . . . . .
H231 H 0.5771 0.9763 0.7329 0.0481 1.0000 Uiso . . . . . .
H232 H 0.4721 0.9750 0.7958 0.0481 1.0000 Uiso . . . . . .
H241 H 0.6407 1.0779 0.8491 0.0494 1.0000 Uiso . . . . . .
H242 H 0.5468 1.0544 0.9228 0.0494 1.0000 Uiso . . . . . .
H251 H 0.6896 0.7567 0.8316 0.0493 1.0000 Uiso . . . . . .
H252 H 0.6974 0.8290 0.7380 0.0493 1.0000 Uiso . . . . . .
H261 H 0.7984 0.8630 0.9088 0.0519 1.0000 Uiso . . . . . .
H262 H 0.7807 0.9468 0.8268 0.0519 1.0000 Uiso . . . . . .
H271 H 0.7797 1.0690 0.9797 0.0618 1.0000 Uiso . . . . . .
H272 H 0.6916 1.0562 1.0621 0.0618 1.0000 Uiso . . . . . .
H273 H 0.7844 0.9778 1.0554 0.0618 1.0000 Uiso . . . . . .
loop_
_atom_site_aniso_label
_atom_site_aniso_U_11
_atom_site_aniso_U_22
_atom_site_aniso_U_33
_atom_site_aniso_U_23
_atom_site_aniso_U_13
_atom_site_aniso_U_12
Ni1 0.03279(14) 0.03282(15) 0.02699(14) 0.00328(14) 0.00048(17) 0.00280(13)
Cl1 0.0910(7) 0.0349(4) 0.0588(5) 0.0033(4) -0.0419(5) 0.0048(4)
Cl3 0.0672(6) 0.0981(7) 0.0311(4) 0.0114(5) -0.0019(4) -0.0424(6)
Cl2 0.0359(4) 0.0541(4) 0.0705(5) -0.0256(4) 0.0015(4) 0.0062(3)
N11 0.0292(11) 0.0354(11) 0.0233(10) 0.0001(9) 0.0019(8) 0.0042(9)
N12 0.0365(12) 0.0415(12) 0.0267(10) -0.0023(9) -0.0014(10) 0.0018(11)
C11 0.0469(16) 0.0426(15) 0.0245(12) 0.0009(11) 0.0080(12) -0.0061(13)
C12 0.063(2) 0.0533(19) 0.0345(15) -0.0078(14) 0.0141(15) -0.0204(17)
C13 0.0465(18) 0.0380(15) 0.0414(16) 0.0115(13) -0.0087(13) -0.0004(14)
C14 0.071(2) 0.0513(17) 0.0536(18) 0.0165(18) -0.0325(17) -0.018(2)
C15 0.0321(14) 0.0596(19) 0.0382(16) -0.0164(14) 0.0013(12) 0.0103(14)
C16 0.0430(18) 0.079(3) 0.066(2) -0.044(2) -0.0053(18) 0.0169(19)
C17 0.055(2) 0.0496(18) 0.0427(17) -0.0060(15) -0.0058(15) -0.0099(16)
N21 0.0321(11) 0.0318(11) 0.0308(11) 0.0038(9) 0.0017(9) 0.0005(9)
N22 0.0402(13) 0.0332(12) 0.0331(12) -0.0025(10) -0.0016(10) -0.0008(10)
C21 0.0508(18) 0.0441(17) 0.0296(14) -0.0011(12) 0.0038(13) -0.0115(14)
C22 0.067(2) 0.0472(17) 0.0297(14) 0.0045(13) 0.0028(15) -0.0141(17)
C23 0.0466(17) 0.0299(13) 0.0443(17) 0.0046(12) -0.0090(14) 0.0009(12)
C24 0.0380(15) 0.0325(14) 0.0502(17) -0.0005(12) 0.0007(13) 0.0022(12)
C25 0.0343(14) 0.0496(17) 0.0410(16) -0.0100(14) -0.0003(12) 0.0044(13)
C26 0.0357(14) 0.0453(16) 0.0433(16) -0.0070(13) -0.0045(12) 0.0067(13)
C27 0.057(2) 0.0430(17) 0.0499(18) -0.0100(14) -0.0092(17) -0.0055(16)
Cl4 0.0513(4) 0.0415(3) 0.0438(5) -0.0009(3) 0.0025(3) -0.0071(3)
O41 0.137(4) 0.153(4) 0.0505(18) 0.007(2) -0.033(2) -0.063(3)
O42 0.117(3) 0.137(4) 0.081(3) 0.026(2) 0.034(2) -0.039(3)
O43 0.076(2) 0.102(3) 0.214(5) -0.012(4) -0.020(3) 0.025(2)
O44 0.152(3) 0.0466(15) 0.108(3) -0.0202(17) 0.010(3) -0.0159(19)

_refine_ls_extinction_method     None
_oxford_refine_ls_scale          0.15983(4)
loop_
_geom_bond_atom_site_label_1
_geom_bond_site_symmetry_1
_geom_bond_atom_site_label_2
_geom_bond_site_symmetry_2
_geom_bond_distance
_geom_bond_publ_flag
Ni1 . Cl1 . 2.2933(8) yes
Ni1 . Cl3 . 2.3053(9) yes
Ni1 . Cl2 . 2.3016(8) yes
Ni1 . N11 . 2.230(2) yes
Ni1 . N21 . 2.214(2) yes
N11 . C11 . 1.486(3) yes
N11 . C13 . 1.476(3) yes
N11 . C15 . 1.474(3) yes
N12 . C12 . 1.487(4) yes
N12 . C14 . 1.496(4) yes
N12 . C16 . 1.496(4) yes
N12 . C17 . 1.494(4) yes
C11 . C12 . 1.526(4) yes
C11 . H111 . 0.960 no
C11 . H112 . 0.955 no
C12 . H121 . 0.961 no
C12 . H122 . 0.960 no
C13 . C14 . 1.534(5) yes
C13 . H131 . 0.969 no
C13 . H132 . 0.950 no
C14 . H141 . 0.959 no
C14 . H142 . 0.963 no
C15 . C16 . 1.509(5) yes
C15 . H151 . 0.961 no
C15 . H152 . 0.960 no
C16 . H161 . 0.980 no
C16 . H162 . 0.954 no
C17 . H171 . 0.964 no
C17 . H172 . 0.958 no
C17 . H173 . 0.946 no
N21 . C21 . 1.477(4) yes
N21 . C23 . 1.483(3) yes
N21 . C25 . 1.482(4) yes
N22 . C22 . 1.499(4) yes
N22 . C24 . 1.501(4) yes
N22 . C26 . 1.502(4) yes
N22 . C27 . 1.494(4) yes
C21 . C22 . 1.525(4) yes
C21 . H211 . 0.975 no
C21 . H212 . 0.950 no
C22 . H221 . 0.942 no
C22 . H222 . 0.980 no
C23 . C24 . 1.530(4) yes
C23 . H231 . 0.948 no
C23 . H232 . 0.965 no
C24 . H241 . 0.963 no
C24 . H242 . 0.951 no
C25 . C26 . 1.529(4) yes
C25 . H251 . 0.962 no
C25 . H252 . 0.963 no
C26 . H261 . 0.963 no
C26 . H262 . 0.951 no
C27 . H271 . 0.962 no
C27 . H272 . 0.968 no
C27 . H273 . 0.951 no
Cl4 . O41 . 1.391(3) yes
Cl4 . O42 . 1.402(3) yes
Cl4 . O43 . 1.405(3) yes
Cl4 . O44 . 1.408(3) yes
loop_
_geom_angle_atom_site_label_1
_geom_angle_site_symmetry_1
_geom_angle_atom_site_label_2
_geom_angle_site_symmetry_2
_geom_angle_atom_site_label_3
_geom_angle_site_symmetry_3
_geom_angle
_geom_angle_publ_flag
Cl1 . Ni1 . Cl3 . 119.01(4) yes
Cl1 . Ni1 . Cl2 . 123.24(4) yes
Cl3 . Ni1 . Cl2 . 117.74(4) yes
Cl1 . Ni1 . N11 . 88.62(6) yes
Cl3 . Ni1 . N11 . 91.47(6) yes
Cl2 . Ni1 . N11 . 89.34(6) yes
Cl1 . Ni1 . N21 . 89.15(6) yes
Cl3 . Ni1 . N21 . 91.21(7) yes
Cl2 . Ni1 . N21 . 90.36(6) yes
N11 . Ni1 . N21 . 177.11(9) yes
Ni1 . N11 . C11 . 110.60(16) yes
Ni1 . N11 . C13 . 113.93(18) yes
C11 . N11 . C13 . 107.3(2) yes
Ni1 . N11 . C15 . 109.38(17) yes
C11 . N11 . C15 . 107.9(2) yes
C13 . N11 . C15 . 107.5(2) yes
C12 . N12 . C14 . 107.9(3) yes
C12 . N12 . C16 . 108.0(3) yes
C14 . N12 . C16 . 107.9(3) yes
C12 . N12 . C17 . 111.8(3) yes
C14 . N12 . C17 . 110.6(2) yes
C16 . N12 . C17 . 110.4(3) yes
N11 . C11 . C12 . 111.2(2) yes
N11 . C11 . H111 . 108.8 no
C12 . C11 . H111 . 109.9 no
N11 . C11 . H112 . 108.7 no
C12 . C11 . H112 . 110.0 no
H111 . C11 . H112 . 108.2 no
C11 . C12 . N12 . 109.7(3) yes
C11 . C12 . H121 . 110.6 no
N12 . C12 . H121 . 109.0 no
C11 . C12 . H122 . 110.6 no
N12 . C12 . H122 . 109.1 no
H121 . C12 . H122 . 107.7 no
N11 . C13 . C14 . 111.0(2) yes
N11 . C13 . H131 . 108.2 no
C14 . C13 . H131 . 109.5 no
N11 . C13 . H132 . 109.0 no
C14 . C13 . H132 . 111.2 no
H131 . C13 . H132 . 107.9 no
C13 . C14 . N12 . 109.6(3) yes
C13 . C14 . H141 . 109.8 no
N12 . C14 . H141 . 110.6 no
C13 . C14 . H142 . 108.7 no
N12 . C14 . H142 . 110.4 no
H141 . C14 . H142 . 107.6 no
N11 . C15 . C16 . 111.8(2) yes
N11 . C15 . H151 . 109.0 no
C16 . C15 . H151 . 110.3 no
N11 . C15 . H152 . 109.0 no
C16 . C15 . H152 . 108.9 no
H151 . C15 . H152 . 107.6 no
C15 . C16 . N12 . 109.8(3) yes
C15 . C16 . H161 . 109.0 no
N12 . C16 . H161 . 109.4 no
C15 . C16 . H162 . 110.8 no
N12 . C16 . H162 . 111.1 no
H161 . C16 . H162 . 106.6 no
N12 . C17 . H171 . 110.1 no
N12 . C17 . H172 . 110.3 no
H171 . C17 . H172 . 107.6 no
N12 . C17 . H173 . 111.1 no
H171 . C17 . H173 . 108.6 no
H172 . C17 . H173 . 109.1 no
Ni1 . N21 . C21 . 109.98(17) yes
Ni1 . N21 . C23 . 111.48(17) yes
C21 . N21 . C23 . 108.3(2) yes
Ni1 . N21 . C25 . 111.48(17) yes
C21 . N21 . C25 . 107.6(2) yes
C23 . N21 . C25 . 107.8(2) yes
C22 . N22 . C24 . 108.5(2) yes
C22 . N22 . C26 . 109.4(2) yes
C24 . N22 . C26 . 108.4(2) yes
C22 . N22 . C27 . 110.0(2) yes
C24 . N22 . C27 . 110.6(2) yes
C26 . N22 . C27 . 109.9(3) yes
N21 . C21 . C22 . 111.7(2) yes
N21 . C21 . H211 . 108.4 no
C22 . C21 . H211 . 108.2 no
N21 . C21 . H212 . 109.6 no
C22 . C21 . H212 . 111.4 no
H211 . C21 . H212 . 107.4 no
C21 . C22 . N22 . 108.3(2) yes
C21 . C22 . H221 . 112.2 no
N22 . C22 . H221 . 111.2 no
C21 . C22 . H222 . 108.6 no
N22 . C22 . H222 . 108.9 no
H221 . C22 . H222 . 107.6 no
N21 . C23 . C24 . 110.6(2) yes
N21 . C23 . H231 . 109.7 no
C24 . C23 . H231 . 110.3 no
N21 . C23 . H232 . 108.8 no
C24 . C23 . H232 . 109.1 no
H231 . C23 . H232 . 108.3 no
C23 . C24 . N22 . 108.9(2) yes
C23 . C24 . H241 . 108.4 no
N22 . C24 . H241 . 110.3 no
C23 . C24 . H242 . 109.7 no
N22 . C24 . H242 . 111.2 no
H241 . C24 . H242 . 108.3 no
N21 . C25 . C26 . 111.4(2) yes
N21 . C25 . H251 . 109.0 no
C26 . C25 . H251 . 110.1 no
N21 . C25 . H252 . 109.0 no
C26 . C25 . H252 . 109.8 no
H251 . C25 . H252 . 107.4 no
C25 . C26 . N22 . 108.2(2) yes
C25 . C26 . H261 . 109.6 no
N22 . C26 . H261 . 110.1 no
C25 . C26 . H262 . 110.2 no
N22 . C26 . H262 . 110.5 no
H261 . C26 . H262 . 108.3 no
N22 . C27 . H271 . 110.9 no
N22 . C27 . H272 . 110.6 no
H271 . C27 . H272 . 106.9 no
N22 . C27 . H273 . 112.0 no
H271 . C27 . H273 . 108.3 no
H272 . C27 . H273 . 107.8 no
O41 . Cl4 . O42 . 109.4(2) yes
O41 . Cl4 . O43 . 108.0(3) yes
O42 . Cl4 . O43 . 109.9(3) yes
O41 . Cl4 . O44 . 111.0(3) yes
O42 . Cl4 . O44 . 111.7(3) yes
O43 . Cl4 . O44 . 106.9(2) yes


_iucr_refine_instructions_details 
;
#
# Punched on 12/04/17 at 10:20:33
#
#LIST     12                                                                    
BLOCK SCALE X'S  U'S 
CONT ENANTIO 
END                                                                             
#
# Punched on 12/04/17 at 10:20:33
#
#LIST     16                                                                    
NO 
REM   HREST   START (DO NOT REMOVE THIS LINE) 
REM   HREST   END (DO NOT REMOVE THIS LINE) 
END                                                                             
;

# Manually omitted reflections

loop_
_oxford_refln_omitted_index_h
_oxford_refln_omitted_index_k
_oxford_refln_omitted_index_l
_oxford_refln_omitted_flag
_oxford_refln_omitted_details
0 0 -4 x .
_exptl_crystal_preparation       'Magnetic properties,High pressure data'
####################################################################### 
# 
# This file contains crystal structure data downloaded from the 
# Cambridge Structural Database (CSD) hosted by the Cambridge 
# Crystallographic Data Centre (CCDC).
# 
# Full information about CCDC data access policies and citation 
# guidelines are available at http://www.ccdc.cam.ac.uk/access/V1 
# 
# Audit and citation data items may have been added by the CCDC. 
# Please retain this information to preserve the provenance of 
# this file and to allow appropriate attribution of the data. 
# 
#######################################################################

data_4
_database_code_depnum_ccdc_archive 'CCDC 1579471'
_audit_update_record             
;
2017-10-12 deposited with the CCDC.
2017-12-19 downloaded from the CCDC.
;

_vrf_PLAT029_4                   
;
PROBLEM: diffrn_measured_fraction_theta_full Low
RESPONSE: Due to shading of reciprocal space by the body of the pressure cell
;

_vrf_PLAT090_4                   
;
PROBLEM: Poor Data/Parameter Ratio (Zmax > 18)
RESPONSE: The structure is non-centrosymmetric, and 
calculation of the data:parameter ratio 
assuming Friedel's law will give a value about 
50% of that expected for a centrosymmetric structure. Also exacerbated by 
shading of reciprocal space by the body of the pressure cell
;


_vrf_PLAT911_4                   
;
PROBLEM: Missing # FCF Refl Between THmin & STh/L
RESPONSE: Due to shading of reciprocal space by the body of the pressure cell
;

_vrf_PLAT910_4                   
;
PROBLEM: Missing # FCF Refl Below Thmin
RESPONSE: Due to shading of reciprocal space by the body of the pressure cell
;

_vrf_PLAT341_4                   
;
PROBLEM: Low bond precision on C-C bonds
RESPONSE: Due to low completeness
;

# end Validation Reply Form

_cell_length_a                   11.9968(11)
_cell_length_b                   12.5527(11)
_cell_length_c                   12.8642(6)
_cell_angle_alpha                90
_cell_angle_beta                 90
_cell_angle_gamma                90
_cell_volume                     1937.2(3)

_symmetry_cell_setting           orthorhombic
_symmetry_space_group_name_H-M   'P c a 21 '
_symmetry_space_group_name_Hall  'P 2c -2ac'
loop_
_symmetry_equiv_pos_as_xyz
x,y,z
-x+1/2,y,z+1/2
x+1/2,-y,z
-x,-y,z+1/2

loop_
_atom_type_symbol
_atom_type_scat_dispersion_real
_atom_type_scat_dispersion_imag
_atom_type_scat_Cromer_Mann_a1
_atom_type_scat_Cromer_Mann_b1
_atom_type_scat_Cromer_Mann_a2
_atom_type_scat_Cromer_Mann_b2
_atom_type_scat_Cromer_Mann_a3
_atom_type_scat_Cromer_Mann_b3
_atom_type_scat_Cromer_Mann_a4
_atom_type_scat_Cromer_Mann_b4
_atom_type_scat_Cromer_Mann_c
_atom_type_scat_source
C 0.0033 0.0016 2.3100 20.8439 1.0200 10.2075 1.5886 0.5687 0.8650 51.6512
0.2156 'International Tables Vol C 4.2.6.8 and 6.1.1.4'
H 0.0000 0.0000 0.4930 10.5109 0.3229 26.1257 0.1402 3.1424 0.0408 57.7998
0.0030 'International Tables Vol C 4.2.6.8 and 6.1.1.4'
N 0.0061 0.0033 12.2126 0.0057 3.1322 9.8933 2.0125 28.9975 1.1663 0.5826
-11.5290 'International Tables Vol C 4.2.6.8 and 6.1.1.4'
O 0.0106 0.0060 3.0485 13.2771 2.2868 5.7011 1.5463 0.3239 0.8670 32.9089
0.2508 'International Tables Vol C 4.2.6.8 and 6.1.1.4'
Cl 0.1484 0.1585 11.4604 0.0104 7.1964 1.1662 6.2556 18.5194 1.6455 47.7784
-9.5574 'International Tables Vol C 4.2.6.8 and 6.1.1.4'
Ni 0.3393 1.1124 12.8376 3.8785 7.2920 0.2565 4.4438 12.1763 2.3800 66.3421
1.0341 'International Tables Vol C 4.2.6.8 and 6.1.1.4'


_cell_formula_units_Z            4

# Given Formula = C17 H30 Cl4 N4 Ni1 O4 
# Dc =      1.90 Fooo =   1152.00 Mu =     15.91 M =    554.97
# Found Formula = C14 H30 Cl4 N4 Ni1 O4 
# Dc =      1.78 FOOO =   1080.00 Mu =     15.84 M =    518.94

_chemical_formula_sum            'C14 H30 Cl4 N4 Ni1 O4'
_chemical_formula_moiety         'C14 H30 Cl4 N4 Ni1 O4'
_chemical_compound_source        ?
_chemical_formula_weight         518.94


_cell_measurement_reflns_used    3909
_cell_measurement_theta_min      3.56
_cell_measurement_theta_max      25.02
_cell_measurement_temperature    293

_exptl_crystal_description       block
_exptl_crystal_colour            red
_exptl_crystal_size_min          0.050
_exptl_crystal_size_mid          0.100
_exptl_crystal_size_max          0.150

_exptl_crystal_density_diffrn    1.779
_exptl_crystal_density_meas      ?
_exptl_crystal_density_method    'not measured'
# Non-dispersive F(000): 
_exptl_crystal_F_000             1080
_exptl_absorpt_coefficient_mu    1.584

# Sheldrick geometric approximatio 0.85 0.92 
_exptl_absorpt_correction_type   multi-scan
_exptl_absorpt_process_details   'SADABS (Siemens, 1996)'
_exptl_absorpt_correction_T_min  0.64
_exptl_absorpt_correction_T_max  0.92
_diffrn_measurement_device_type  'Bruker Kappa Apex2'
_diffrn_measurement_device       Area
_diffrn_radiation_monochromator  graphite
_diffrn_radiation_type           'Mo K\a'
_diffrn_radiation_wavelength     0.71073
_diffrn_measurement_method       \w

# If a reference occurs more than once, delete the author 
# and date from subsequent references. 
_computing_data_collection       'Apex2 (Bruker AXS, 2006)'
_computing_cell_refinement       'Apex2 (Bruker AXS, 2006)'
_computing_data_reduction        'Apex2 (Bruker AXS, 2006)'
_computing_structure_solution    'USER DEFINED STRUCTURE SOLUTION'
_computing_structure_refinement  'CRYSTALS (Betteridge et al., 2003)'
_computing_publication_material  'CRYSTALS (Betteridge et al., 2003)'
_computing_molecular_graphics    'CAMERON (Watkin et al., 1996)'

_diffrn_standards_interval_time  .
_diffrn_standards_interval_count .
_diffrn_standards_number         0
_diffrn_standards_decay_%        ?

_diffrn_ambient_temperature      293
_diffrn_ambient_pressure         1400
_diffrn_reflns_number            5214
_reflns_number_total             1583
_diffrn_reflns_av_R_equivalents  0.037
# Number of reflections without Friedels Law is 1583 
# Number of reflections with Friedels Law is 859 
# Theoretical number of reflections is about 1714 


_diffrn_reflns_theta_min         3.559
_diffrn_reflns_theta_max         25.044
_diffrn_measured_fraction_theta_max 0.476

_diffrn_reflns_theta_full        25.044
_diffrn_measured_fraction_theta_full 0.476


_diffrn_reflns_limit_h_min       -10
_diffrn_reflns_limit_h_max       10
_diffrn_reflns_limit_k_min       -11
_diffrn_reflns_limit_k_max       11
_diffrn_reflns_limit_l_min       -15
_diffrn_reflns_limit_l_max       15
_reflns_limit_h_min              0
_reflns_limit_h_max              10
_reflns_limit_k_min              0
_reflns_limit_k_max              11
_reflns_limit_l_min              -15
_reflns_limit_l_max              15

_oxford_diffrn_Wilson_B_factor   0.00
_oxford_diffrn_Wilson_scale      0.00

_atom_sites_solution_primary     Other #heavy,direct,difmap,geom,iterative
# _atom_sites_solution_secondary  difmap
_atom_sites_solution_hydrogens   geom

_refine_diff_density_min         -0.92
_refine_diff_density_max         0.68


# The current dictionary definitions do not cover the 
# situation where the reflections used for refinement were 
# selected by a user-defined sigma threshold 


# The values actually used during refinement 
_oxford_reflns_threshold_expression_ref I>-3.0\s(I)
_refine_ls_number_reflns         1543
_refine_ls_number_restraints     195
_refine_ls_number_parameters     245
_oxford_refine_ls_R_factor_ref   0.0566
_refine_ls_wR_factor_ref         0.0689
_refine_ls_goodness_of_fit_ref   1.0010
_refine_ls_shift/su_max          0.0113921
_refine_ls_shift/su_mean         0.0004949


# The values computed with all filters except I/sigma 
_oxford_reflns_number_all        1543
_refine_ls_R_factor_all          0.0566
_refine_ls_wR_factor_all         0.0689

# The values computed with a 2 sigma cutoff - a la SHELX 
_reflns_threshold_expression     I>2.0\s(I)
_reflns_number_gt                1386
_refine_ls_R_factor_gt           0.0458
_refine_ls_wR_factor_gt          0.0680

_refine_ls_abs_structure_Flack   -0.01(2)
_refine_ls_abs_structure_details 'Flack (1983), 724 Friedel-pairs'
# choose from: rm (reference molecule of known chirality), 
# ad (anomolous dispersion - Flack), rmad (rm and ad), 
# syn (from synthesis), unk (unknown) or . (not applicable). 
_chemical_absolute_configuration ad


_refine_ls_structure_factor_coef Fsqd
_refine_ls_matrix_type           full
_refine_ls_hydrogen_treatment    noref #undef, noref, refall,
# refxyz, refU, constr or mixed
_refine_ls_weighting_scheme      sigma
_refine_ls_weighting_details     
;
 Method= 
 SQRT(W) = 1/(Data with the key SIGMA(/FO/) in list 6) 
;

# Uequiv = arithmetic mean of Ui i.e. Ueqiv = (U1+U2+U3)/3

# Replace last . with number of unfound hydrogen atoms attached to an atom.

# ..._refinement_flags_... 
# . no refinement constraints           S special position constraint on site
# G rigid group refinement of site      R riding atom
# D distance or angle restraint on site T thermal displacement constraints
# U Uiso or Uij restraint (rigid bond)  P partial occupancy constraint


loop_
_atom_site_label
_atom_site_type_symbol
_atom_site_fract_x
_atom_site_fract_y
_atom_site_fract_z
_atom_site_U_iso_or_equiv
_atom_site_occupancy
_atom_site_adp_type
_atom_site_refinement_flags_posn
_atom_site_refinement_flags_adp
_atom_site_refinement_flags_occupancy
_atom_site_disorder_assembly
_atom_site_disorder_group
_atom_site_attached_hydrogens
Ni1 Ni 0.45562(9) 0.74996(8) 0.71150(9) 0.0235 1.0000 Uani . . . . . .
Cl1 Cl 0.52721(19) 0.59908(18) 0.78713(12) 0.0346 1.0000 Uani . . . . . .
Cl3 Cl 0.56203(19) 0.80822(19) 0.57312(12) 0.0373 1.0000 Uani . . . . . .
Cl2 Cl 0.2958(2) 0.8349(2) 0.76591(14) 0.0373 1.0000 Uani . . . . . .
N11 N 0.3545(6) 0.6477(5) 0.6102(3) 0.0232 1.0000 Uani D U . . . .
N12 N 0.2462(6) 0.5169(6) 0.4958(3) 0.0261 1.0000 Uani D U . . . .
C11 C 0.2731(7) 0.5852(6) 0.6728(4) 0.0228 1.0000 Uani D U . . . .
C12 C 0.1948(7) 0.5211(7) 0.6029(4) 0.0322 1.0000 Uani D U . . . .
C13 C 0.2919(8) 0.7058(7) 0.5280(4) 0.0341 1.0000 Uani D U . . . .
C14 C 0.2447(9) 0.6265(7) 0.4514(5) 0.0388 1.0000 Uani D U . . . .
C15 C 0.4295(7) 0.5721(7) 0.5574(4) 0.0352 1.0000 Uani D U . . . .
C16 C 0.3626(8) 0.4823(7) 0.5087(5) 0.0386 1.0000 Uani D U . . . .
C17 C 0.1861(7) 0.4416(7) 0.4277(4) 0.0348 1.0000 Uani D U . . . .
N21 N 0.5541(6) 0.8447(5) 0.8206(3) 0.0245 1.0000 Uani D U . . . .
N22 N 0.6663(5) 0.9567(5) 0.9499(3) 0.0241 1.0000 Uani D U . . . .
C21 C 0.5183(7) 0.8231(6) 0.9287(4) 0.0248 1.0000 Uani D U . . . .
C22 C 0.5976(7) 0.8751(6) 1.0066(4) 0.0335 1.0000 Uani D U . . . .
C23 C 0.5395(7) 0.9601(7) 0.8000(4) 0.0248 1.0000 Uani D U . . . .
C24 C 0.5890(7) 1.0273(7) 0.8894(4) 0.0260 1.0000 Uani D U . . . .
C25 C 0.6764(7) 0.8204(7) 0.8143(4) 0.0287 1.0000 Uani D U . . . .
C26 C 0.7429(7) 0.9013(7) 0.8755(4) 0.0300 1.0000 Uani D U . . . .
C27 C 0.7293(9) 1.0201(8) 1.0271(5) 0.0401 1.0000 Uani D U . . . .
Cl4 Cl 0.5299(2) 0.72555(18) 1.23138(12) 0.0277 1.0000 Uani . . . . . .
O41 O 0.4711(7) 0.7193(6) 1.1366(3) 0.0596 1.0000 Uani . U . . . .
O42 O 0.4646(6) 0.6805(6) 1.3124(3) 0.0585 1.0000 Uani . U . . . .
O43 O 0.6316(7) 0.6675(6) 1.2197(4) 0.0636 1.0000 Uani . U . . . .
O44 O 0.5570(6) 0.8330(6) 1.2522(4) 0.0563 1.0000 Uani . U . . . .
H111 H 0.2306 0.6311 0.7178 0.0262 1.0000 Uiso . . . . . .
H112 H 0.3127 0.5357 0.7186 0.0262 1.0000 Uiso . . . . . .
H121 H 0.1228 0.5555 0.6013 0.0461 1.0000 Uiso . . . . . .
H122 H 0.1835 0.4506 0.6309 0.0461 1.0000 Uiso . . . . . .
H131 H 0.2321 0.7439 0.5586 0.0408 1.0000 Uiso . . . . . .
H132 H 0.3407 0.7536 0.4937 0.0408 1.0000 Uiso . . . . . .
H141 H 0.1711 0.6462 0.4316 0.0452 1.0000 Uiso . . . . . .
H142 H 0.2902 0.6276 0.3882 0.0452 1.0000 Uiso . . . . . .
H151 H 0.4839 0.5450 0.6030 0.0391 1.0000 Uiso . . . . . .
H152 H 0.4688 0.6099 0.5013 0.0391 1.0000 Uiso . . . . . .
H161 H 0.3664 0.4219 0.5538 0.0484 1.0000 Uiso . . . . . .
H162 H 0.3941 0.4628 0.4429 0.0484 1.0000 Uiso . . . . . .
H171 H 0.2119 0.4394 0.3617 0.0545 1.0000 Uiso . . . . . .
H172 H 0.1054 0.4676 0.4243 0.0545 1.0000 Uiso . . . . . .
H173 H 0.1802 0.3735 0.4593 0.0545 1.0000 Uiso . . . . . .
H211 H 0.4449 0.8533 0.9393 0.0340 1.0000 Uiso . . . . . .
H212 H 0.5137 0.7486 0.9386 0.0340 1.0000 Uiso . . . . . .
H221 H 0.5593 0.9034 1.0633 0.0523 1.0000 Uiso . . . . . .
H222 H 0.6477 0.8187 1.0329 0.0523 1.0000 Uiso . . . . . .
H231 H 0.5684 0.9800 0.7357 0.0357 1.0000 Uiso . . . . . .
H232 H 0.4579 0.9757 0.7982 0.0357 1.0000 Uiso . . . . . .
H241 H 0.6320 1.0870 0.8599 0.0398 1.0000 Uiso . . . . . .
H242 H 0.5344 1.0580 0.9337 0.0398 1.0000 Uiso . . . . . .
H251 H 0.6890 0.7537 0.8410 0.0370 1.0000 Uiso . . . . . .
H252 H 0.6975 0.8247 0.7426 0.0370 1.0000 Uiso . . . . . .
H261 H 0.8025 0.8685 0.9113 0.0434 1.0000 Uiso . . . . . .
H262 H 0.7761 0.9546 0.8283 0.0434 1.0000 Uiso . . . . . .
H271 H 0.7723 1.0749 0.9958 0.0489 1.0000 Uiso . . . . . .
H272 H 0.6789 1.0534 1.0765 0.0489 1.0000 Uiso . . . . . .
H273 H 0.7784 0.9751 1.0667 0.0489 1.0000 Uiso . . . . . .
loop_
_atom_site_aniso_label
_atom_site_aniso_U_11
_atom_site_aniso_U_22
_atom_site_aniso_U_33
_atom_site_aniso_U_23
_atom_site_aniso_U_13
_atom_site_aniso_U_12
Ni1 0.0228(9) 0.0282(8) 0.0195(3) 0.0011(4) -0.0003(5) 0.0004(5)
Cl1 0.046(2) 0.029(2) 0.0294(7) 0.0026(8) -0.0126(9) 0.0031(11)
Cl3 0.042(2) 0.048(2) 0.0215(7) 0.0064(8) 0.0020(9) -0.0179(11)
Cl2 0.026(2) 0.043(2) 0.0426(8) -0.0153(9) 0.0024(10) 0.0087(12)
N11 0.027(6) 0.027(5) 0.015(2) 0.000(2) 0.000(2) -0.001(3)
N12 0.025(5) 0.033(4) 0.021(2) -0.002(2) 0.000(2) 0.003(3)
C11 0.025(6) 0.019(7) 0.025(3) 0.005(2) 0.003(2) 0.007(3)
C12 0.042(7) 0.031(7) 0.024(2) -0.004(3) 0.009(3) -0.007(4)
C13 0.050(9) 0.030(5) 0.023(3) 0.008(2) -0.005(3) 0.001(4)
C14 0.044(8) 0.041(4) 0.031(3) 0.011(3) -0.018(3) -0.008(4)
C15 0.023(6) 0.059(7) 0.024(3) -0.016(3) -0.006(3) 0.008(3)
C16 0.031(5) 0.043(6) 0.041(3) -0.019(3) -0.004(4) 0.014(4)
C17 0.039(7) 0.042(6) 0.023(3) -0.005(3) 0.000(4) -0.005(4)
N21 0.020(5) 0.032(4) 0.0212(18) 0.000(2) 0.006(2) -0.001(3)
N22 0.015(6) 0.029(5) 0.028(2) -0.0023(19) 0.0016(19) 0.000(2)
C21 0.025(6) 0.026(6) 0.023(2) 0.003(3) 0.008(3) -0.001(3)
C22 0.035(8) 0.044(6) 0.022(2) 0.004(3) 0.006(3) -0.008(4)
C23 0.007(7) 0.033(5) 0.035(3) 0.006(3) 0.000(3) -0.004(3)
C24 0.015(7) 0.031(5) 0.032(3) 0.002(2) 0.004(3) 0.000(3)
C25 0.025(5) 0.044(6) 0.017(3) -0.001(3) 0.009(3) 0.010(4)
C26 0.018(6) 0.048(7) 0.023(3) 0.001(3) 0.003(3) 0.009(3)
C27 0.038(9) 0.042(8) 0.040(3) -0.009(3) -0.013(4) -0.002(4)
Cl4 0.037(3) 0.024(2) 0.0218(9) -0.0021(8) 0.0015(8) -0.0031(11)
O41 0.060(7) 0.090(7) 0.029(2) 0.013(3) -0.019(3) -0.033(4)
O42 0.055(6) 0.084(7) 0.036(2) 0.021(3) 0.016(3) -0.020(4)
O43 0.047(6) 0.068(6) 0.075(3) -0.005(4) 0.012(3) 0.028(4)
O44 0.074(9) 0.037(5) 0.057(3) -0.014(3) 0.006(3) -0.014(3)

_refine_ls_extinction_method     None
_oxford_refine_ls_scale          0.11786(6)
loop_
_geom_bond_atom_site_label_1
_geom_bond_site_symmetry_1
_geom_bond_atom_site_label_2
_geom_bond_site_symmetry_2
_geom_bond_distance
_geom_bond_publ_flag
Ni1 . Cl1 . 2.296(2) yes
Ni1 . Cl3 . 2.3094(19) yes
Ni1 . Cl2 . 2.303(3) yes
Ni1 . N11 . 2.195(6) yes
Ni1 . N21 . 2.186(6) yes
N11 . C11 . 1.489(8) yes
N11 . C13 . 1.488(8) yes
N11 . C15 . 1.475(9) yes
N12 . C12 . 1.510(7) yes
N12 . C14 . 1.490(10) yes
N12 . C16 . 1.471(10) yes
N12 . C17 . 1.476(7) yes
C11 . C12 . 1.530(7) yes
C11 . H111 . 0.964 no
C11 . H112 . 0.979 no
C12 . H121 . 0.965 no
C12 . H122 . 0.964 no
C13 . C14 . 1.512(7) yes
C13 . H131 . 0.947 no
C13 . H132 . 0.946 no
C14 . H141 . 0.951 no
C14 . H142 . 0.979 no
C15 . C16 . 1.518(8) yes
C15 . H151 . 0.940 no
C15 . H152 . 0.983 no
C16 . H161 . 0.955 no
C16 . H162 . 0.959 no
C17 . H171 . 0.904 no
C17 . H172 . 1.024 no
C17 . H173 . 0.950 no
N21 . C21 . 1.482(7) yes
N21 . C23 . 1.483(9) yes
N21 . C25 . 1.500(9) yes
N22 . C22 . 1.503(8) yes
N22 . C24 . 1.501(9) yes
N22 . C26 . 1.499(9) yes
N22 . C27 . 1.480(7) yes
C21 . C22 . 1.527(7) yes
C21 . H211 . 0.968 no
C21 . H212 . 0.946 no
C22 . H221 . 0.932 no
C22 . H222 . 0.988 no
C23 . C24 . 1.545(10) yes
C23 . H231 . 0.932 no
C23 . H232 . 0.999 no
C24 . H241 . 0.986 no
C24 . H242 . 0.949 no
C25 . C26 . 1.512(8) yes
C25 . H251 . 0.918 no
C25 . H252 . 0.957 no
C26 . H261 . 0.945 no
C26 . H262 . 0.987 no
C27 . H271 . 0.950 no
C27 . H272 . 0.972 no
C27 . H273 . 0.962 no
Cl4 . O41 . 1.411(5) yes
Cl4 . O42 . 1.422(5) yes
Cl4 . O43 . 1.429(7) yes
Cl4 . O44 . 1.413(7) yes
loop_
_geom_angle_atom_site_label_1
_geom_angle_site_symmetry_1
_geom_angle_atom_site_label_2
_geom_angle_site_symmetry_2
_geom_angle_atom_site_label_3
_geom_angle_site_symmetry_3
_geom_angle
_geom_angle_publ_flag
Cl1 . Ni1 . Cl3 . 112.40(9) yes
Cl1 . Ni1 . Cl2 . 124.37(8) yes
Cl3 . Ni1 . Cl2 . 123.23(10) yes
Cl1 . Ni1 . N11 . 88.62(16) yes
Cl3 . Ni1 . N11 . 91.90(15) yes
Cl2 . Ni1 . N11 . 89.47(18) yes
Cl1 . Ni1 . N21 . 88.54(17) yes
Cl3 . Ni1 . N21 . 91.35(16) yes
Cl2 . Ni1 . N21 . 90.20(18) yes
N11 . Ni1 . N21 . 176.3(2) yes
Ni1 . N11 . C11 . 110.5(3) yes
Ni1 . N11 . C13 . 114.5(4) yes
C11 . N11 . C13 . 108.2(6) yes
Ni1 . N11 . C15 . 108.2(5) yes
C11 . N11 . C15 . 108.0(6) yes
C13 . N11 . C15 . 107.2(4) yes
C12 . N12 . C14 . 108.2(6) yes
C12 . N12 . C16 . 107.2(5) yes
C14 . N12 . C16 . 109.1(7) yes
C12 . N12 . C17 . 111.4(5) yes
C14 . N12 . C17 . 110.9(5) yes
C16 . N12 . C17 . 110.0(6) yes
N11 . C11 . C12 . 111.3(4) yes
N11 . C11 . H111 . 110.9 no
C12 . C11 . H111 . 110.0 no
N11 . C11 . H112 . 110.0 no
C12 . C11 . H112 . 108.5 no
H111 . C11 . H112 . 106.0 no
C11 . C12 . N12 . 107.7(6) yes
C11 . C12 . H121 . 109.1 no
N12 . C12 . H121 . 111.2 no
C11 . C12 . H122 . 110.5 no
N12 . C12 . H122 . 111.5 no
H121 . C12 . H122 . 107.0 no
N11 . C13 . C14 . 109.2(6) yes
N11 . C13 . H131 . 109.5 no
C14 . C13 . H131 . 108.6 no
N11 . C13 . H132 . 109.3 no
C14 . C13 . H132 . 110.2 no
H131 . C13 . H132 . 110.0 no
C13 . C14 . N12 . 110.7(5) yes
C13 . C14 . H141 . 110.5 no
N12 . C14 . H141 . 110.8 no
C13 . C14 . H142 . 108.8 no
N12 . C14 . H142 . 109.0 no
H141 . C14 . H142 . 107.0 no
N11 . C15 . C16 . 110.2(7) yes
N11 . C15 . H151 . 111.6 no
C16 . C15 . H151 . 110.8 no
N11 . C15 . H152 . 108.6 no
C16 . C15 . H152 . 108.0 no
H151 . C15 . H152 . 107.5 no
C15 . C16 . N12 . 109.3(7) yes
C15 . C16 . H161 . 108.3 no
N12 . C16 . H161 . 110.3 no
C15 . C16 . H162 . 110.2 no
N12 . C16 . H162 . 110.4 no
H161 . C16 . H162 . 108.3 no
N12 . C17 . H171 . 114.2 no
N12 . C17 . H172 . 106.5 no
H171 . C17 . H172 . 107.0 no
N12 . C17 . H173 . 111.0 no
H171 . C17 . H173 . 113.5 no
H172 . C17 . H173 . 103.6 no
Ni1 . N21 . C21 . 110.3(5) yes
Ni1 . N21 . C23 . 110.7(4) yes
C21 . N21 . C23 . 108.1(5) yes
Ni1 . N21 . C25 . 112.6(4) yes
C21 . N21 . C25 . 107.3(5) yes
C23 . N21 . C25 . 107.7(6) yes
C22 . N22 . C24 . 108.4(6) yes
C22 . N22 . C26 . 109.2(6) yes
C24 . N22 . C26 . 108.7(4) yes
C22 . N22 . C27 . 108.7(5) yes
C24 . N22 . C27 . 110.3(6) yes
C26 . N22 . C27 . 111.4(6) yes
N21 . C21 . C22 . 110.9(6) yes
N21 . C21 . H211 . 109.0 no
C22 . C21 . H211 . 107.9 no
N21 . C21 . H212 . 108.9 no
C22 . C21 . H212 . 111.8 no
H211 . C21 . H212 . 108.3 no
C21 . C22 . N22 . 108.4(4) yes
C21 . C22 . H221 . 111.7 no
N22 . C22 . H221 . 112.9 no
C21 . C22 . H222 . 107.3 no
N22 . C22 . H222 . 108.7 no
H221 . C22 . H222 . 107.7 no
N21 . C23 . C24 . 110.8(5) yes
N21 . C23 . H231 . 112.0 no
C24 . C23 . H231 . 111.9 no
N21 . C23 . H232 . 108.2 no
C24 . C23 . H232 . 106.7 no
H231 . C23 . H232 . 106.9 no
C23 . C24 . N22 . 107.5(6) yes
C23 . C24 . H241 . 109.2 no
N22 . C24 . H241 . 109.0 no
C23 . C24 . H242 . 113.7 no
N22 . C24 . H242 . 110.7 no
H241 . C24 . H242 . 106.6 no
N21 . C25 . C26 . 110.6(6) yes
N21 . C25 . H251 . 109.1 no
C26 . C25 . H251 . 109.3 no
N21 . C25 . H252 . 107.4 no
C26 . C25 . H252 . 108.9 no
H251 . C25 . H252 . 111.6 no
C25 . C26 . N22 . 108.7(6) yes
C25 . C26 . H261 . 111.2 no
N22 . C26 . H261 . 110.8 no
C25 . C26 . H262 . 110.4 no
N22 . C26 . H262 . 109.0 no
H261 . C26 . H262 . 106.8 no
N22 . C27 . H271 . 112.4 no
N22 . C27 . H272 . 110.6 no
H271 . C27 . H272 . 107.7 no
N22 . C27 . H273 . 110.6 no
H271 . C27 . H273 . 108.5 no
H272 . C27 . H273 . 106.7 no
O41 . Cl4 . O42 . 109.6(4) yes
O41 . Cl4 . O43 . 107.9(4) yes
O42 . Cl4 . O43 . 110.2(4) yes
O41 . Cl4 . O44 . 109.4(4) yes
O42 . Cl4 . O44 . 111.5(4) yes
O43 . Cl4 . O44 . 108.1(5) yes


_iucr_refine_instructions_details 
;
#
# Punched on 18/02/16 at 10:37: 8
#
#LIST     12                                                                    
BLOCK SCALE X'S  U'S 
CONT ENANTIO 
END                                                                             
#
# Punched on 18/02/16 at 10:37: 8
#
#LIST     16                                                                    
NO 
REM   HREST   START (DO NOT REMOVE THIS LINE) 
REM   HREST   END (DO NOT REMOVE THIS LINE) 
DISTANCE 1.520000 , 0.010000 = C(11) TO C(12) 
DISTANCE 1.520000 , 0.010000 = C(13) TO C(14) 
DISTANCE 1.520000 , 0.010000 = C(15) TO C(16) 
DISTANCE 1.470000 , 0.020000 = N(11) TO C(15) 
DISTANCE 1.470000 , 0.020000 = N(11) TO C(11) 
DISTANCE 1.470000 , 0.020000 = N(11) TO C(13) 
DISTANCE 1.470000 , 0.020000 = N(12) TO C(12) 
DISTANCE 1.470000 , 0.020000 = N(12) TO C(16) 
DISTANCE 1.470000 , 0.010000 = N(12) TO C(17) 
DISTANCE 1.470000 , 0.010000 = N(22) TO C(27) 
DISTANCE 1.470000 , 0.020000 = N(22) TO C(24) 
DISTANCE 1.470000 , 0.020000 = N(22) TO C(22) 
DISTANCE 1.470000 , 0.020000 = N(22) TO C(26) 
DISTANCE 1.520000 , 0.010000 = C(25) TO C(26) 
DISTANCE 1.520000 , 0.010000 = C(21) TO C(22) 
DISTANCE 1.470000 , 0.020000 = N(21) TO C(23) 
DISTANCE 1.470000 , 0.020000 = N(21) TO C(21) 
DISTANCE 1.470000 , 0.020000 = N(21) TO C(25) 
REM   DELU   START (DO NOT REMOVE THIS LINE) 
VIBR .0, 0.00200 = N(11) TO C(11) 
VIBR .0, 0.00200 = N(11) TO C(13) 
VIBR .0, 0.00200 = N(11) TO C(15) 
VIBR .0, 0.00500 = C(13) TO C(11) 
VIBR .0, 0.00500 = C(15) TO C(11) 
VIBR .0, 0.00500 = C(15) TO C(13) 
VIBR .0, 0.00200 = N(12) TO C(12) 
VIBR .0, 0.00200 = N(12) TO C(14) 
VIBR .0, 0.00200 = N(12) TO C(16) 
VIBR .0, 0.00200 = N(12) TO C(17) 
VIBR .0, 0.00500 = C(14) TO C(12) 
VIBR .0, 0.00500 = C(16) TO C(12) 
VIBR .0, 0.00500 = C(16) TO C(14) 
VIBR .0, 0.00500 = C(17) TO C(12) 
VIBR .0, 0.00500 = C(17) TO C(14) 
VIBR .0, 0.00500 = C(17) TO C(16) 
VIBR .0, 0.00200 = C(11) TO C(12) 
VIBR .0, 0.00500 = C(12) TO N(11) 
VIBR .0, 0.00500 = N(12) TO C(11) 
VIBR .0, 0.00200 = C(13) TO C(14) 
VIBR .0, 0.00500 = C(14) TO N(11) 
VIBR .0, 0.00500 = N(12) TO C(13) 
VIBR .0, 0.00200 = C(15) TO C(16) 
VIBR .0, 0.00500 = C(16) TO N(11) 
VIBR .0, 0.00500 = N(12) TO C(15) 
VIBR .0, 0.00200 = N(21) TO C(21) 
VIBR .0, 0.00200 = N(21) TO C(23) 
VIBR .0, 0.00200 = N(21) TO C(25) 
VIBR .0, 0.00500 = C(23) TO C(21) 
VIBR .0, 0.00500 = C(25) TO C(21) 
VIBR .0, 0.00500 = C(25) TO C(23) 
VIBR .0, 0.00200 = N(22) TO C(22) 
VIBR .0, 0.00200 = N(22) TO C(24) 
VIBR .0, 0.00200 = N(22) TO C(26) 
VIBR .0, 0.00200 = N(22) TO C(27) 
VIBR .0, 0.00500 = C(24) TO C(22) 
VIBR .0, 0.00500 = C(26) TO C(22) 
VIBR .0, 0.00500 = C(26) TO C(24) 
VIBR .0, 0.00500 = C(27) TO C(22) 
VIBR .0, 0.00500 = C(27) TO C(24) 
VIBR .0, 0.00500 = C(27) TO C(26) 
VIBR .0, 0.00200 = C(21) TO C(22) 
VIBR .0, 0.00500 = C(22) TO N(21) 
VIBR .0, 0.00500 = N(22) TO C(21) 
VIBR .0, 0.00200 = C(23) TO C(24) 
VIBR .0, 0.00500 = C(24) TO N(21) 
VIBR .0, 0.00500 = N(22) TO C(23) 
VIBR .0, 0.00200 = C(25) TO C(26) 
VIBR .0, 0.00500 = C(26) TO N(21) 
VIBR .0, 0.00500 = N(22) TO C(25) 
VIBR .0, 0.00500 = O(42) TO O(41) 
VIBR .0, 0.00500 = O(43) TO O(41) 
VIBR .0, 0.00500 = O(43) TO O(42) 
VIBR .0, 0.00500 = O(44) TO O(41) 
VIBR .0, 0.00500 = O(44) TO O(42) 
VIBR .0, 0.00500 = O(44) TO O(43) 
REM   DELU   END (DO NOT REMOVE THIS LINE) 
REM   THERMSIM   START (DO NOT REMOVE THIS LINE) 
U(IJ) .0, 0.04000 = N(11) TO C(11) 
U(IJ) .0, 0.04000 = N(11) TO C(13) 
U(IJ) .0, 0.04000 = N(11) TO C(15) 
U(IJ) .0, 0.04000 = N(12) TO C(12) 
U(IJ) .0, 0.04000 = N(12) TO C(14) 
U(IJ) .0, 0.04000 = N(12) TO C(16) 
U(IJ) .0, 0.08000 = N(12) TO C(17) 
U(IJ) .0, 0.04000 = C(11) TO C(12) 
U(IJ) .0, 0.04000 = C(13) TO C(14) 
U(IJ) .0, 0.04000 = C(15) TO C(16) 
U(IJ) .0, 0.04000 = N(21) TO C(21) 
U(IJ) .0, 0.04000 = N(21) TO C(23) 
U(IJ) .0, 0.04000 = N(21) TO C(25) 
U(IJ) .0, 0.04000 = N(22) TO C(22) 
U(IJ) .0, 0.04000 = N(22) TO C(24) 
U(IJ) .0, 0.04000 = N(22) TO C(26) 
U(IJ) .0, 0.08000 = N(22) TO C(27) 
U(IJ) .0, 0.04000 = C(21) TO C(22) 
U(IJ) .0, 0.04000 = C(23) TO C(24) 
U(IJ) .0, 0.04000 = C(25) TO C(26) 
REM   THERMSIM   END (DO NOT REMOVE THIS LINE) 
END                                                                             
;

# Manually omitted reflections

loop_
_oxford_refln_omitted_index_h
_oxford_refln_omitted_index_k
_oxford_refln_omitted_index_l
_oxford_refln_omitted_flag
_oxford_refln_omitted_details
3 9 6 x .
0 6 8 x .
2 8 6 x .
####################################################################### 
# 
# This file contains crystal structure data downloaded from the 
# Cambridge Structural Database (CSD) hosted by the Cambridge 
# Crystallographic Data Centre (CCDC).
# 
# Full information about CCDC data access policies and citation 
# guidelines are available at http://www.ccdc.cam.ac.uk/access/V1 
# 
# Audit and citation data items may have been added by the CCDC. 
# Please retain this information to preserve the provenance of 
# this file and to allow appropriate attribution of the data. 
# 
#######################################################################

data_5
_database_code_depnum_ccdc_archive 'CCDC 1579472'
_audit_update_record             
;
2017-10-12 deposited with the CCDC.
2017-12-19 downloaded from the CCDC.
;

_vrf_PLAT029_5                   
;
PROBLEM: diffrn_measured_fraction_theta_full Low
RESPONSE: Due to shading of reciprocal space by the body of the pressure cell
;

_vrf_PLAT090_5                   
;
PROBLEM: Poor Data/Parameter Ratio (Zmax > 18)
RESPONSE: The structure is non-centrosymmetric, and 
calculation of the data:parameter ratio 
assuming Friedel's law will give a value about 
50% of that expected for a centrosymmetric structure. Also exacerbated by 
shading of reciprocal space by the body of the pressure cell
;


_vrf_PLAT911_5                   
;
PROBLEM: Missing # FCF Refl Between THmin & STh/L
RESPONSE: Due to shading of reciprocal space by the body of the pressure cell
;

_vrf_PLAT910_5                   
;
PROBLEM: Missing # FCF Refl Below Thmin
RESPONSE: Due to shading of reciprocal space by the body of the pressure cell
;

_vrf_PLAT341_5                   
;
PROBLEM: Low bond precision on C-C bonds
RESPONSE: Due to low completeness
;

# end Validation Reply Form


#end of refcif 
_cell_length_a                   11.9924(12)
_cell_length_b                   12.5546(11)
_cell_length_c                   12.8611(7)
_cell_angle_alpha                90
_cell_angle_beta                 90
_cell_angle_gamma                90
_cell_volume                     1936.4(3)

_symmetry_cell_setting           orthorhombic
_symmetry_space_group_name_H-M   'P c a 21 '
_symmetry_space_group_name_Hall  'P 2c -2ac'
loop_
_symmetry_equiv_pos_as_xyz
x,y,z
-x+1/2,y,z+1/2
x+1/2,-y,z
-x,-y,z+1/2

loop_
_atom_type_symbol
_atom_type_scat_dispersion_real
_atom_type_scat_dispersion_imag
_atom_type_scat_Cromer_Mann_a1
_atom_type_scat_Cromer_Mann_b1
_atom_type_scat_Cromer_Mann_a2
_atom_type_scat_Cromer_Mann_b2
_atom_type_scat_Cromer_Mann_a3
_atom_type_scat_Cromer_Mann_b3
_atom_type_scat_Cromer_Mann_a4
_atom_type_scat_Cromer_Mann_b4
_atom_type_scat_Cromer_Mann_c
_atom_type_scat_source
C 0.0033 0.0016 2.3100 20.8439 1.0200 10.2075 1.5886 0.5687 0.8650 51.6512
0.2156 'International Tables Vol C 4.2.6.8 and 6.1.1.4'
H 0.0000 0.0000 0.4930 10.5109 0.3229 26.1257 0.1402 3.1424 0.0408 57.7998
0.0030 'International Tables Vol C 4.2.6.8 and 6.1.1.4'
N 0.0061 0.0033 12.2126 0.0057 3.1322 9.8933 2.0125 28.9975 1.1663 0.5826
-11.5290 'International Tables Vol C 4.2.6.8 and 6.1.1.4'
O 0.0106 0.0060 3.0485 13.2771 2.2868 5.7011 1.5463 0.3239 0.8670 32.9089
0.2508 'International Tables Vol C 4.2.6.8 and 6.1.1.4'
Cl 0.1484 0.1585 11.4604 0.0104 7.1964 1.1662 6.2556 18.5194 1.6455 47.7784
-9.5574 'International Tables Vol C 4.2.6.8 and 6.1.1.4'
Ni 0.3393 1.1124 12.8376 3.8785 7.2920 0.2565 4.4438 12.1763 2.3800 66.3421
1.0341 'International Tables Vol C 4.2.6.8 and 6.1.1.4'


_cell_formula_units_Z            4

# Given Formula = C14 H30 Cl4 N4 Ni1 O4 
# Dc =      1.78 Fooo =   1080.00 Mu =     15.84 M =    518.94
# Found Formula = C14 H30 Cl4 N4 Ni1 O4 
# Dc =      1.78 FOOO =   1080.00 Mu =     15.84 M =    518.94

_chemical_formula_sum            'C14 H30 Cl4 N4 Ni1 O4'
_chemical_formula_moiety         'C14 H30 Cl4 N4 Ni1 O4'
_chemical_compound_source        ?
_chemical_formula_weight         518.94


_cell_measurement_reflns_used    3828
_cell_measurement_theta_min      3.56
_cell_measurement_theta_max      25.61
_cell_measurement_temperature    293

_exptl_crystal_description       block
_exptl_crystal_colour            red
_exptl_crystal_size_min          0.050
_exptl_crystal_size_mid          0.100
_exptl_crystal_size_max          0.150

_exptl_crystal_density_diffrn    1.780
_exptl_crystal_density_meas      ?
_exptl_crystal_density_method    'not measured'
# Non-dispersive F(000): 
_exptl_crystal_F_000             1080
_exptl_absorpt_coefficient_mu    1.584

# Sheldrick geometric approximatio 0.85 0.92 
_exptl_absorpt_correction_type   multi-scan
_exptl_absorpt_process_details   'SADABS (Siemens, 1996)'
_exptl_absorpt_correction_T_min  0.60
_exptl_absorpt_correction_T_max  0.92
_diffrn_measurement_device_type  'Bruker Kappa Apex2'
_diffrn_measurement_device       Area
_diffrn_radiation_monochromator  graphite
_diffrn_radiation_type           'Mo K\a'
_diffrn_radiation_wavelength     0.71073
_diffrn_measurement_method       \w

# If a reference occurs more than once, delete the author 
# and date from subsequent references. 
_computing_data_collection       'Apex2 (Bruker AXS, 2006)'
_computing_cell_refinement       'Apex2 (Bruker AXS, 2006)'
_computing_data_reduction        'Apex2 (Bruker AXS, 2006)'
_computing_structure_solution    'USER DEFINED STRUCTURE SOLUTION'
_computing_structure_refinement  'CRYSTALS (Betteridge et al., 2003)'
_computing_publication_material  'CRYSTALS (Betteridge et al., 2003)'
_computing_molecular_graphics    'CAMERON (Watkin et al., 1996)'

_diffrn_standards_interval_time  .
_diffrn_standards_interval_count .
_diffrn_standards_number         0
_diffrn_standards_decay_%        ?

_diffrn_ambient_temperature      293
_diffrn_ambient_pressure         1600
_diffrn_reflns_number            4999
_reflns_number_total             1596
_diffrn_reflns_av_R_equivalents  0.035
# Number of reflections without Friedels Law is 1596 
# Number of reflections with Friedels Law is 860 
# Theoretical number of reflections is about 1710 


_diffrn_reflns_theta_min         3.560
_diffrn_reflns_theta_max         25.026
_diffrn_measured_fraction_theta_max 0.478

_diffrn_reflns_theta_full        25.026
_diffrn_measured_fraction_theta_full 0.478


_diffrn_reflns_limit_h_min       -10
_diffrn_reflns_limit_h_max       10
_diffrn_reflns_limit_k_min       -12
_diffrn_reflns_limit_k_max       11
_diffrn_reflns_limit_l_min       -15
_diffrn_reflns_limit_l_max       15
_reflns_limit_h_min              0
_reflns_limit_h_max              10
_reflns_limit_k_min              0
_reflns_limit_k_max              12
_reflns_limit_l_min              -15
_reflns_limit_l_max              15

_oxford_diffrn_Wilson_B_factor   0.00
_oxford_diffrn_Wilson_scale      0.00

_atom_sites_solution_primary     Other #heavy,direct,difmap,geom,iterative
# _atom_sites_solution_secondary  difmap
_atom_sites_solution_hydrogens   geom

_refine_diff_density_min         -0.80
_refine_diff_density_max         0.58


# The current dictionary definitions do not cover the 
# situation where the reflections used for refinement were 
# selected by a user-defined sigma threshold 


# The values actually used during refinement 
_oxford_reflns_threshold_expression_ref I>-3.0\s(I)
_refine_ls_number_reflns         1575
_refine_ls_number_restraints     200
_refine_ls_number_parameters     245
_oxford_refine_ls_R_factor_ref   0.0550
_refine_ls_wR_factor_ref         0.0702
_refine_ls_goodness_of_fit_ref   0.9938
_refine_ls_shift/su_max          0.0227314
_refine_ls_shift/su_mean         0.0009405


# The values computed with all filters except I/sigma 
_oxford_reflns_number_all        1575
_refine_ls_R_factor_all          0.0550
_refine_ls_wR_factor_all         0.0702

# The values computed with a 2 sigma cutoff - a la SHELX 
_reflns_threshold_expression     I>2.0\s(I)
_reflns_number_gt                1409
_refine_ls_R_factor_gt           0.0441
_refine_ls_wR_factor_gt          0.0694

_refine_ls_abs_structure_Flack   0.015(20)
_refine_ls_abs_structure_details 'Flack (1983), 736 Friedel-pairs'
# choose from: rm (reference molecule of known chirality), 
# ad (anomolous dispersion - Flack), rmad (rm and ad), 
# syn (from synthesis), unk (unknown) or . (not applicable). 
_chemical_absolute_configuration ad


_refine_ls_structure_factor_coef Fsqd
_refine_ls_matrix_type           full
_refine_ls_hydrogen_treatment    noref #undef, noref, refall,
# refxyz, refU, constr or mixed
_refine_ls_weighting_scheme      sigma
_refine_ls_weighting_details     
;
 Method= 
 SQRT(W) = 1/(Data with the key SIGMA(/FO/) in list 6) 
;

# Uequiv = arithmetic mean of Ui i.e. Ueqiv = (U1+U2+U3)/3

# Replace last . with number of unfound hydrogen atoms attached to an atom.

# ..._refinement_flags_... 
# . no refinement constraints           S special position constraint on site
# G rigid group refinement of site      R riding atom
# D distance or angle restraint on site T thermal displacement constraints
# U Uiso or Uij restraint (rigid bond)  P partial occupancy constraint


loop_
_atom_site_label
_atom_site_type_symbol
_atom_site_fract_x
_atom_site_fract_y
_atom_site_fract_z
_atom_site_U_iso_or_equiv
_atom_site_occupancy
_atom_site_adp_type
_atom_site_refinement_flags_posn
_atom_site_refinement_flags_adp
_atom_site_refinement_flags_occupancy
_atom_site_disorder_assembly
_atom_site_disorder_group
_atom_site_attached_hydrogens
Ni1 Ni 0.45546(9) 0.74999(8) 0.71131(9) 0.0233 1.0000 Uani . . . . . .
Cl1 Cl 0.52704(19) 0.59917(18) 0.78696(12) 0.0343 1.0000 Uani . . . . . .
Cl3 Cl 0.5621(2) 0.8079(2) 0.57275(12) 0.0392 1.0000 Uani . . . . . .
Cl2 Cl 0.2958(2) 0.83455(19) 0.76557(14) 0.0394 1.0000 Uani . . . . . .
N11 N 0.3542(6) 0.6475(5) 0.6098(3) 0.0254 1.0000 Uani D U . . . .
N12 N 0.2464(6) 0.5164(5) 0.4957(3) 0.0244 1.0000 Uani D U . . . .
C12 C 0.1961(7) 0.5203(7) 0.6030(4) 0.0366 1.0000 Uani D U . . . .
C13 C 0.2924(8) 0.7052(6) 0.5278(4) 0.0332 1.0000 Uani D U . . . .
C14 C 0.2443(9) 0.6261(6) 0.4518(5) 0.0377 1.0000 Uani D U . . . .
C15 C 0.4298(7) 0.5720(7) 0.5573(4) 0.0356 1.0000 Uani D U . . . .
C16 C 0.3629(8) 0.4827(7) 0.5081(5) 0.0387 1.0000 Uani D U . . . .
C17 C 0.1870(8) 0.4407(7) 0.4275(4) 0.0376 1.0000 Uani D U . . . .
N21 N 0.5553(6) 0.8441(5) 0.8203(3) 0.0243 1.0000 Uani D U . . . .
N22 N 0.6666(6) 0.9565(5) 0.9494(4) 0.0250 1.0000 Uani D U . . . .
C21 C 0.5180(7) 0.8234(6) 0.9287(4) 0.0253 1.0000 Uani D U . . . .
C22 C 0.5982(7) 0.8749(6) 1.0056(4) 0.0364 1.0000 Uani D U . . . .
C23 C 0.5395(7) 0.9593(6) 0.8000(4) 0.0247 1.0000 Uani D U . . . .
C24 C 0.5893(7) 1.0265(7) 0.8891(4) 0.0268 1.0000 Uani D U . . . .
C25 C 0.6773(7) 0.8211(6) 0.8134(4) 0.0282 1.0000 Uani D U . . . .
C26 C 0.7432(7) 0.9020(6) 0.8751(4) 0.0303 1.0000 Uani D U . . . .
C27 C 0.7286(9) 1.0207(7) 1.0269(5) 0.0398 1.0000 Uani D U . . . .
Cl4 Cl 0.5303(2) 0.72573(19) 1.23109(13) 0.0282 1.0000 Uani D . . . . .
O41 O 0.4715(7) 0.7185(6) 1.1364(3) 0.0619 1.0000 Uani D U . . . .
O42 O 0.4647(6) 0.6807(6) 1.3125(3) 0.0575 1.0000 Uani D U . . . .
O43 O 0.6308(7) 0.6669(6) 1.2190(4) 0.0651 1.0000 Uani D U . . . .
O44 O 0.5564(6) 0.8335(5) 1.2521(4) 0.0553 1.0000 Uani D U . . . .
C11 C 0.2733(7) 0.5859(6) 0.6729(4) 0.0256 1.0000 Uani D U . . . .
H121 H 0.1239 0.5546 0.6008 0.0497 1.0000 Uiso . . . . . .
H122 H 0.1862 0.4508 0.6311 0.0497 1.0000 Uiso . . . . . .
H131 H 0.2302 0.7432 0.5602 0.0380 1.0000 Uiso . . . . . .
H132 H 0.3382 0.7541 0.4946 0.0380 1.0000 Uiso . . . . . .
H141 H 0.1695 0.6443 0.4338 0.0432 1.0000 Uiso . . . . . .
H142 H 0.2885 0.6277 0.3893 0.0432 1.0000 Uiso . . . . . .
H151 H 0.4828 0.5456 0.6048 0.0421 1.0000 Uiso . . . . . .
H152 H 0.4694 0.6099 0.5027 0.0421 1.0000 Uiso . . . . . .
H161 H 0.3670 0.4219 0.5540 0.0472 1.0000 Uiso . . . . . .
H162 H 0.3954 0.4631 0.4434 0.0472 1.0000 Uiso . . . . . .
H171 H 0.2131 0.4384 0.3611 0.0568 1.0000 Uiso . . . . . .
H172 H 0.1062 0.4659 0.4235 0.0568 1.0000 Uiso . . . . . .
H173 H 0.1818 0.3723 0.4587 0.0568 1.0000 Uiso . . . . . .
H211 H 0.4467 0.8559 0.9392 0.0349 1.0000 Uiso . . . . . .
H212 H 0.5123 0.7494 0.9380 0.0349 1.0000 Uiso . . . . . .
H221 H 0.5628 0.8996 1.0642 0.0531 1.0000 Uiso . . . . . .
H222 H 0.6505 0.8160 1.0296 0.0531 1.0000 Uiso . . . . . .
H231 H 0.5691 0.9802 0.7365 0.0334 1.0000 Uiso . . . . . .
H232 H 0.4586 0.9755 0.7989 0.0334 1.0000 Uiso . . . . . .
H241 H 0.6316 1.0855 0.8595 0.0389 1.0000 Uiso . . . . . .
H242 H 0.5338 1.0562 0.9330 0.0389 1.0000 Uiso . . . . . .
H251 H 0.6903 0.7533 0.8405 0.0358 1.0000 Uiso . . . . . .
H252 H 0.6982 0.8239 0.7418 0.0358 1.0000 Uiso . . . . . .
H261 H 0.8032 0.8706 0.9100 0.0443 1.0000 Uiso . . . . . .
H262 H 0.7739 0.9564 0.8276 0.0443 1.0000 Uiso . . . . . .
H271 H 0.7711 1.0748 0.9951 0.0487 1.0000 Uiso . . . . . .
H272 H 0.6793 1.0515 1.0770 0.0487 1.0000 Uiso . . . . . .
H273 H 0.7798 0.9746 1.0652 0.0487 1.0000 Uiso . . . . . .
H111 H 0.2305 0.6325 0.7158 0.0276 1.0000 Uiso . . . . . .
H112 H 0.3138 0.5379 0.7175 0.0276 1.0000 Uiso . . . . . .
loop_
_atom_site_aniso_label
_atom_site_aniso_U_11
_atom_site_aniso_U_22
_atom_site_aniso_U_33
_atom_site_aniso_U_23
_atom_site_aniso_U_13
_atom_site_aniso_U_12
Ni1 0.0225(10) 0.0275(8) 0.0200(4) 0.0013(4) 0.0000(6) 0.0003(5)
Cl1 0.047(2) 0.026(2) 0.0299(8) 0.0027(8) -0.0120(9) 0.0014(11)
Cl3 0.045(3) 0.051(2) 0.0217(7) 0.0069(8) 0.0023(9) -0.0193(11)
Cl2 0.025(3) 0.048(2) 0.0449(8) -0.0165(10) 0.0007(10) 0.0095(12)
N11 0.032(6) 0.028(5) 0.016(2) 0.000(2) 0.002(2) 0.000(3)
N12 0.023(5) 0.028(4) 0.022(2) -0.002(2) 0.000(3) 0.002(3)
C12 0.044(7) 0.040(8) 0.026(2) -0.001(3) 0.011(3) -0.008(4)
C13 0.050(9) 0.026(5) 0.023(3) 0.006(2) -0.001(3) 0.001(4)
C14 0.041(8) 0.036(4) 0.036(3) 0.013(3) -0.017(3) -0.012(4)
C15 0.018(5) 0.064(7) 0.024(3) -0.015(3) -0.001(3) 0.007(3)
C16 0.032(5) 0.046(6) 0.038(4) -0.016(3) -0.007(4) 0.017(4)
C17 0.046(7) 0.039(6) 0.028(3) -0.002(3) -0.003(4) -0.014(4)
N21 0.024(5) 0.027(4) 0.0227(18) 0.003(2) 0.007(3) -0.001(3)
N22 0.022(6) 0.024(5) 0.029(3) -0.0055(19) 0.000(2) -0.001(2)
C21 0.033(6) 0.020(6) 0.023(2) 0.001(3) 0.009(3) -0.005(3)
C22 0.036(8) 0.049(7) 0.025(3) 0.004(3) 0.004(3) -0.010(4)
C23 0.012(7) 0.027(5) 0.035(3) 0.007(3) -0.002(3) -0.004(3)
C24 0.013(7) 0.031(5) 0.037(3) 0.000(2) 0.002(3) -0.002(3)
C25 0.029(5) 0.035(6) 0.020(3) -0.003(3) 0.009(3) 0.011(3)
C26 0.023(6) 0.043(7) 0.025(3) 0.000(3) 0.001(3) 0.010(3)
C27 0.034(10) 0.042(8) 0.044(4) -0.015(3) -0.014(4) -0.001(4)
Cl4 0.037(3) 0.025(2) 0.0223(9) -0.0006(8) 0.0012(9) -0.0024(11)
O41 0.072(7) 0.087(7) 0.027(2) 0.009(3) -0.018(3) -0.033(4)
O42 0.063(7) 0.075(7) 0.035(2) 0.018(3) 0.014(3) -0.021(4)
O43 0.057(6) 0.063(6) 0.075(3) -0.010(4) 0.009(4) 0.026(4)
O44 0.075(9) 0.032(5) 0.059(3) -0.013(3) 0.003(3) -0.013(3)
C11 0.027(6) 0.029(6) 0.021(3) 0.005(2) 0.006(2) 0.009(3)

_refine_ls_extinction_method     None
_oxford_refine_ls_scale          0.11856(6)
loop_
_geom_bond_atom_site_label_1
_geom_bond_site_symmetry_1
_geom_bond_atom_site_label_2
_geom_bond_site_symmetry_2
_geom_bond_distance
_geom_bond_publ_flag
Ni1 . Cl1 . 2.295(2) yes
Ni1 . Cl3 . 2.311(2) yes
Ni1 . Cl2 . 2.298(3) yes
Ni1 . N11 . 2.198(6) yes
Ni1 . N21 . 2.190(6) yes
N11 . C13 . 1.478(8) yes
N11 . C15 . 1.476(9) yes
N11 . C11 . 1.483(8) yes
N12 . C12 . 1.507(8) yes
N12 . C14 . 1.489(8) yes
N12 . C16 . 1.468(10) yes
N12 . C17 . 1.477(7) yes
C12 . C11 . 1.530(7) yes
C12 . H121 . 0.967 no
C12 . H122 . 0.951 no
C13 . C14 . 1.509(7) yes
C13 . H131 . 0.978 no
C13 . H132 . 0.927 no
C14 . H141 . 0.954 no
C14 . H142 . 0.963 no
C15 . C16 . 1.517(8) yes
C15 . H151 . 0.942 no
C15 . H152 . 0.973 no
C16 . H161 . 0.966 no
C16 . H162 . 0.952 no
C17 . H171 . 0.910 no
C17 . H172 . 1.021 no
C17 . H173 . 0.949 no
N21 . C21 . 1.487(7) yes
N21 . C23 . 1.482(8) yes
N21 . C25 . 1.494(9) yes
N22 . C22 . 1.499(8) yes
N22 . C24 . 1.494(9) yes
N22 . C26 . 1.491(9) yes
N22 . C27 . 1.482(7) yes
C21 . C22 . 1.524(7) yes
C21 . H211 . 0.956 no
C21 . H212 . 0.939 no
C22 . H221 . 0.918 no
C22 . H222 . 1.017 no
C23 . C24 . 1.543(10) yes
C23 . H231 . 0.929 no
C23 . H232 . 0.992 no
C24 . H241 . 0.975 no
C24 . H242 . 0.950 no
C25 . C26 . 1.513(7) yes
C25 . H251 . 0.933 no
C25 . H252 . 0.955 no
C26 . H261 . 0.935 no
C26 . H262 . 0.988 no
C27 . H271 . 0.942 no
C27 . H272 . 0.957 no
C27 . H273 . 0.977 no
Cl4 . O41 . 1.410(5) yes
Cl4 . O42 . 1.427(5) yes
Cl4 . O43 . 1.422(6) yes
Cl4 . O44 . 1.415(6) yes
C11 . H111 . 0.954 no
C11 . H112 . 0.963 no
loop_
_geom_angle_atom_site_label_1
_geom_angle_site_symmetry_1
_geom_angle_atom_site_label_2
_geom_angle_site_symmetry_2
_geom_angle_atom_site_label_3
_geom_angle_site_symmetry_3
_geom_angle
_geom_angle_publ_flag
Cl1 . Ni1 . Cl3 . 112.31(9) yes
Cl1 . Ni1 . Cl2 . 124.33(9) yes
Cl3 . Ni1 . Cl2 . 123.36(10) yes
Cl1 . Ni1 . N11 . 88.60(16) yes
Cl3 . Ni1 . N11 . 91.83(15) yes
Cl2 . Ni1 . N11 . 89.45(18) yes
Cl1 . Ni1 . N21 . 88.24(17) yes
Cl3 . Ni1 . N21 . 91.24(16) yes
Cl2 . Ni1 . N21 . 90.67(18) yes
N11 . Ni1 . N21 . 176.2(2) yes
Ni1 . N11 . C13 . 114.4(5) yes
Ni1 . N11 . C15 . 108.0(5) yes
C13 . N11 . C15 . 107.2(4) yes
Ni1 . N11 . C11 . 110.0(3) yes
C13 . N11 . C11 . 108.5(6) yes
C15 . N11 . C11 . 108.5(6) yes
C12 . N12 . C14 . 108.1(6) yes
C12 . N12 . C16 . 106.9(5) yes
C14 . N12 . C16 . 108.9(6) yes
C12 . N12 . C17 . 111.8(5) yes
C14 . N12 . C17 . 111.2(5) yes
C16 . N12 . C17 . 109.7(6) yes
N12 . C12 . C11 . 108.2(6) yes
N12 . C12 . H121 . 110.2 no
C11 . C12 . H121 . 108.7 no
N12 . C12 . H122 . 111.5 no
C11 . C12 . H122 . 110.2 no
H121 . C12 . H122 . 107.9 no
N11 . C13 . C14 . 109.4(6) yes
N11 . C13 . H131 . 108.5 no
C14 . C13 . H131 . 107.7 no
N11 . C13 . H132 . 110.9 no
C14 . C13 . H132 . 111.3 no
H131 . C13 . H132 . 109.0 no
C13 . C14 . N12 . 110.8(5) yes
C13 . C14 . H141 . 111.1 no
N12 . C14 . H141 . 109.2 no
C13 . C14 . H142 . 108.5 no
N12 . C14 . H142 . 109.0 no
H141 . C14 . H142 . 108.1 no
N11 . C15 . C16 . 109.9(7) yes
N11 . C15 . H151 . 110.1 no
C16 . C15 . H151 . 111.5 no
N11 . C15 . H152 . 108.4 no
C16 . C15 . H152 . 108.6 no
H151 . C15 . H152 . 108.2 no
C15 . C16 . N12 . 109.6(7) yes
C15 . C16 . H161 . 107.7 no
N12 . C16 . H161 . 110.0 no
C15 . C16 . H162 . 109.8 no
N12 . C16 . H162 . 111.6 no
H161 . C16 . H162 . 108.0 no
N12 . C17 . H171 . 114.3 no
N12 . C17 . H172 . 106.7 no
H171 . C17 . H172 . 106.8 no
N12 . C17 . H173 . 111.3 no
H171 . C17 . H173 . 113.0 no
H172 . C17 . H173 . 103.8 no
Ni1 . N21 . C21 . 110.0(5) yes
Ni1 . N21 . C23 . 110.1(4) yes
C21 . N21 . C23 . 107.3(5) yes
Ni1 . N21 . C25 . 113.1(4) yes
C21 . N21 . C25 . 108.5(5) yes
C23 . N21 . C25 . 107.6(6) yes
C22 . N22 . C24 . 108.2(7) yes
C22 . N22 . C26 . 109.4(6) yes
C24 . N22 . C26 . 108.6(4) yes
C22 . N22 . C27 . 108.8(5) yes
C24 . N22 . C27 . 109.9(6) yes
C26 . N22 . C27 . 111.8(6) yes
N21 . C21 . C22 . 110.2(6) yes
N21 . C21 . H211 . 109.0 no
C22 . C21 . H211 . 107.0 no
N21 . C21 . H212 . 108.3 no
C22 . C21 . H212 . 112.5 no
H211 . C21 . H212 . 109.8 no
C21 . C22 . N22 . 108.8(4) yes
C21 . C22 . H221 . 112.6 no
N22 . C22 . H221 . 114.6 no
C21 . C22 . H222 . 106.1 no
N22 . C22 . H222 . 107.8 no
H221 . C22 . H222 . 106.4 no
N21 . C23 . C24 . 110.7(5) yes
N21 . C23 . H231 . 112.4 no
C24 . C23 . H231 . 110.6 no
N21 . C23 . H232 . 109.1 no
C24 . C23 . H232 . 106.2 no
H231 . C23 . H232 . 107.7 no
C23 . C24 . N22 . 107.7(6) yes
C23 . C24 . H241 . 109.0 no
N22 . C24 . H241 . 109.1 no
C23 . C24 . H242 . 112.6 no
N22 . C24 . H242 . 111.0 no
H241 . C24 . H242 . 107.4 no
N21 . C25 . C26 . 110.5(6) yes
N21 . C25 . H251 . 108.6 no
C26 . C25 . H251 . 109.2 no
N21 . C25 . H252 . 107.9 no
C26 . C25 . H252 . 110.1 no
H251 . C25 . H252 . 110.5 no
C25 . C26 . N22 . 108.8(6) yes
C25 . C26 . H261 . 111.8 no
N22 . C26 . H261 . 111.2 no
C25 . C26 . H262 . 109.6 no
N22 . C26 . H262 . 108.0 no
H261 . C26 . H262 . 107.5 no
N22 . C27 . H271 . 111.8 no
N22 . C27 . H272 . 111.2 no
H271 . C27 . H272 . 109.6 no
N22 . C27 . H273 . 109.5 no
H271 . C27 . H273 . 107.8 no
H272 . C27 . H273 . 106.7 no
O41 . Cl4 . O42 . 109.4(4) yes
O41 . Cl4 . O43 . 107.2(5) yes
O42 . Cl4 . O43 . 110.0(4) yes
O41 . Cl4 . O44 . 109.7(4) yes
O42 . Cl4 . O44 . 111.1(4) yes
O43 . Cl4 . O44 . 109.3(5) yes
C12 . C11 . N11 . 110.8(4) yes
C12 . C11 . H111 . 110.1 no
N11 . C11 . H111 . 110.4 no
C12 . C11 . H112 . 108.6 no
N11 . C11 . H112 . 108.8 no
H111 . C11 . H112 . 108.0 no


_iucr_refine_instructions_details 
;
#
# Punched on 18/02/16 at 10:49:29
#
#LIST     12                                                                    
BLOCK SCALE X'S  U'S 
CONT ENANTIO 
END                                                                             
#
# Punched on 18/02/16 at 10:49:29
#
#LIST     16                                                                    
NO 
REM   HREST   START (DO NOT REMOVE THIS LINE) 
REM   HREST   END (DO NOT REMOVE THIS LINE) 
DISTANCE 1.520000 , 0.010000 = C(11) TO C(12) 
DISTANCE 1.520000 , 0.010000 = C(13) TO C(14) 
DISTANCE 1.520000 , 0.010000 = C(15) TO C(16) 
DISTANCE 1.470000 , 0.020000 = N(11) TO C(15) 
DISTANCE 1.470000 , 0.020000 = N(11) TO C(11) 
DISTANCE 1.470000 , 0.020000 = N(11) TO C(13) 
DISTANCE 1.470000 , 0.020000 = N(12) TO C(12) 
DISTANCE 1.470000 , 0.020000 = N(12) TO C(14) 
DISTANCE 1.470000 , 0.020000 = N(12) TO C(16) 
DISTANCE 1.470000 , 0.010000 = N(12) TO C(17) 
DISTANCE 1.470000 , 0.010000 = N(22) TO C(27) 
DISTANCE 1.470000 , 0.020000 = N(22) TO C(24) 
DISTANCE 1.470000 , 0.020000 = N(22) TO C(22) 
DISTANCE 1.470000 , 0.020000 = N(22) TO C(26) 
DISTANCE 1.520000 , 0.010000 = C(25) TO C(26) 
DISTANCE 1.520000 , 0.010000 = C(21) TO C(22) 
DISTANCE 1.470000 , 0.020000 = N(21) TO C(23) 
DISTANCE 1.470000 , 0.020000 = N(21) TO C(21) 
DISTANCE 1.470000 , 0.020000 = N(21) TO C(25) 
DISTANCE 1.400000 , 0.020000 = CL(4) TO O(42) 
DISTANCE 1.400000 , 0.020000 = CL(4) TO O(43) 
DISTANCE 1.400000 , 0.020000 = CL(4) TO O(41) 
DISTANCE 1.400000 , 0.020000 = CL(4) TO O(44) 
REM   DELU   START (DO NOT REMOVE THIS LINE) 
VIBR .0, 0.00200 = N(11) TO C(11) 
VIBR .0, 0.00200 = N(11) TO C(13) 
VIBR .0, 0.00200 = N(11) TO C(15) 
VIBR .0, 0.00200 = C(13) TO C(11) 
VIBR .0, 0.00200 = C(15) TO C(11) 
VIBR .0, 0.00500 = C(15) TO C(13) 
VIBR .0, 0.00200 = N(12) TO C(12) 
VIBR .0, 0.00200 = N(12) TO C(14) 
VIBR .0, 0.00200 = N(12) TO C(16) 
VIBR .0, 0.00200 = N(12) TO C(17) 
VIBR .0, 0.00500 = C(14) TO C(12) 
VIBR .0, 0.00500 = C(16) TO C(12) 
VIBR .0, 0.00500 = C(16) TO C(14) 
VIBR .0, 0.00500 = C(17) TO C(12) 
VIBR .0, 0.00500 = C(17) TO C(14) 
VIBR .0, 0.00500 = C(17) TO C(16) 
VIBR .0, 0.00200 = C(11) TO C(12) 
VIBR .0, 0.00500 = C(12) TO N(11) 
VIBR .0, 0.00500 = N(12) TO C(11) 
VIBR .0, 0.00200 = C(13) TO C(14) 
VIBR .0, 0.00500 = C(14) TO N(11) 
VIBR .0, 0.00500 = N(12) TO C(13) 
VIBR .0, 0.00200 = C(15) TO C(16) 
VIBR .0, 0.00500 = C(16) TO N(11) 
VIBR .0, 0.00500 = N(12) TO C(15) 
VIBR .0, 0.00200 = N(21) TO C(21) 
VIBR .0, 0.00200 = N(21) TO C(23) 
VIBR .0, 0.00200 = N(21) TO C(25) 
VIBR .0, 0.00500 = C(23) TO C(21) 
VIBR .0, 0.00500 = C(25) TO C(21) 
VIBR .0, 0.00500 = C(25) TO C(23) 
VIBR .0, 0.00200 = N(22) TO C(22) 
VIBR .0, 0.00200 = N(22) TO C(24) 
VIBR .0, 0.00200 = N(22) TO C(26) 
VIBR .0, 0.00200 = N(22) TO C(27) 
VIBR .0, 0.00500 = C(24) TO C(22) 
VIBR .0, 0.00500 = C(26) TO C(22) 
VIBR .0, 0.00500 = C(26) TO C(24) 
VIBR .0, 0.00500 = C(27) TO C(22) 
VIBR .0, 0.00500 = C(27) TO C(24) 
VIBR .0, 0.00500 = C(27) TO C(26) 
VIBR .0, 0.00200 = C(21) TO C(22) 
VIBR .0, 0.00500 = C(22) TO N(21) 
VIBR .0, 0.00500 = N(22) TO C(21) 
VIBR .0, 0.00200 = C(23) TO C(24) 
VIBR .0, 0.00500 = C(24) TO N(21) 
VIBR .0, 0.00500 = N(22) TO C(23) 
VIBR .0, 0.00200 = C(25) TO C(26) 
VIBR .0, 0.00500 = C(26) TO N(21) 
VIBR .0, 0.00500 = N(22) TO C(25) 
VIBR .0, 0.00500 = O(42) TO O(41) 
VIBR .0, 0.00500 = O(43) TO O(41) 
VIBR .0, 0.00500 = O(43) TO O(42) 
VIBR .0, 0.00500 = O(44) TO O(41) 
VIBR .0, 0.00500 = O(44) TO O(42) 
VIBR .0, 0.00500 = O(44) TO O(43) 
REM   DELU   END (DO NOT REMOVE THIS LINE) 
REM   THERMSIM   START (DO NOT REMOVE THIS LINE) 
U(IJ) .0, 0.08000 = N(11) TO C(11) 
U(IJ) .0, 0.04000 = N(11) TO C(13) 
U(IJ) .0, 0.04000 = N(11) TO C(15) 
U(IJ) .0, 0.04000 = N(12) TO C(12) 
U(IJ) .0, 0.04000 = N(12) TO C(14) 
U(IJ) .0, 0.04000 = N(12) TO C(16) 
U(IJ) .0, 0.08000 = N(12) TO C(17) 
U(IJ) .0, 0.04000 = C(11) TO C(12) 
U(IJ) .0, 0.04000 = C(13) TO C(14) 
U(IJ) .0, 0.04000 = C(15) TO C(16) 
U(IJ) .0, 0.04000 = N(21) TO C(21) 
U(IJ) .0, 0.04000 = N(21) TO C(23) 
U(IJ) .0, 0.04000 = N(21) TO C(25) 
U(IJ) .0, 0.04000 = N(22) TO C(22) 
U(IJ) .0, 0.04000 = N(22) TO C(24) 
U(IJ) .0, 0.04000 = N(22) TO C(26) 
U(IJ) .0, 0.08000 = N(22) TO C(27) 
U(IJ) .0, 0.04000 = C(21) TO C(22) 
U(IJ) .0, 0.04000 = C(23) TO C(24) 
U(IJ) .0, 0.04000 = C(25) TO C(26) 
REM   THERMSIM   END (DO NOT REMOVE THIS LINE) 
END                                                                             
;
####################################################################### 
# 
# This file contains crystal structure data downloaded from the 
# Cambridge Structural Database (CSD) hosted by the Cambridge 
# Crystallographic Data Centre (CCDC).
# 
# Full information about CCDC data access policies and citation 
# guidelines are available at http://www.ccdc.cam.ac.uk/access/V1 
# 
# Audit and citation data items may have been added by the CCDC. 
# Please retain this information to preserve the provenance of 
# this file and to allow appropriate attribution of the data. 
# 
#######################################################################

data_2
_database_code_depnum_ccdc_archive 'CCDC 1579469'
_audit_update_record             
;
2017-10-12 deposited with the CCDC.
2017-12-19 downloaded from the CCDC.
;

_vrf_PLAT029_2                   
;
PROBLEM: diffrn_measured_fraction_theta_full Low
RESPONSE: Due to shading of reciprocal space by the body of the pressure cell
;

_vrf_PLAT090_2                   
;
PROBLEM: Poor Data/Parameter Ratio (Zmax > 18)
RESPONSE: The structure is non-centrosymmetric, and 
calculation of the data:parameter ratio 
assuming Friedel's law will give a value about 
50% of that expected for a centrosymmetric structure. Also exacerbated by 
shading of reciprocal space by the body of the pressure cell
;


_vrf_PLAT911_2                   
;
PROBLEM: Missing # FCF Refl Between THmin & STh/L
RESPONSE: Due to shading of reciprocal space by the body of the pressure cell
;

_vrf_PLAT910_2                   
;
PROBLEM: Missing # FCF Refl Below Thmin
RESPONSE: Due to shading of reciprocal space by the body of the pressure cell
;

_vrf_PLAT341_2                   
;
PROBLEM: Low bond precision on C-C bonds
RESPONSE: Due to low completeness
;

# end Validation Reply Form


_cell_length_a                   12.3181(7)
_cell_length_b                   12.8429(7)
_cell_length_c                   13.0380(4)
_cell_angle_alpha                90
_cell_angle_beta                 90
_cell_angle_gamma                90
_cell_volume                     2062.61(17)

_symmetry_cell_setting           orthorhombic
_symmetry_space_group_name_H-M   'P c a 21 '
_symmetry_space_group_name_Hall  'P 2c -2ac'
loop_
_symmetry_equiv_pos_as_xyz
x,y,z
-x+1/2,y,z+1/2
x+1/2,-y,z
-x,-y,z+1/2

loop_
_atom_type_symbol
_atom_type_scat_dispersion_real
_atom_type_scat_dispersion_imag
_atom_type_scat_Cromer_Mann_a1
_atom_type_scat_Cromer_Mann_b1
_atom_type_scat_Cromer_Mann_a2
_atom_type_scat_Cromer_Mann_b2
_atom_type_scat_Cromer_Mann_a3
_atom_type_scat_Cromer_Mann_b3
_atom_type_scat_Cromer_Mann_a4
_atom_type_scat_Cromer_Mann_b4
_atom_type_scat_Cromer_Mann_c
_atom_type_scat_source
C 0.0033 0.0016 2.3100 20.8439 1.0200 10.2075 1.5886 0.5687 0.8650 51.6512
0.2156 'International Tables Vol C 4.2.6.8 and 6.1.1.4'
H 0.0000 0.0000 0.4930 10.5109 0.3229 26.1257 0.1402 3.1424 0.0408 57.7998
0.0030 'International Tables Vol C 4.2.6.8 and 6.1.1.4'
N 0.0061 0.0033 12.2126 0.0057 3.1322 9.8933 2.0125 28.9975 1.1663 0.5826
-11.5290 'International Tables Vol C 4.2.6.8 and 6.1.1.4'
O 0.0106 0.0060 3.0485 13.2771 2.2868 5.7011 1.5463 0.3239 0.8670 32.9089
0.2508 'International Tables Vol C 4.2.6.8 and 6.1.1.4'
Cl 0.1484 0.1585 11.4604 0.0104 7.1964 1.1662 6.2556 18.5194 1.6455 47.7784
-9.5574 'International Tables Vol C 4.2.6.8 and 6.1.1.4'
Ni 0.3393 1.1124 12.8376 3.8785 7.2920 0.2565 4.4438 12.1763 2.3800 66.3421
1.0341 'International Tables Vol C 4.2.6.8 and 6.1.1.4'


_cell_formula_units_Z            4

# Given Formula = C14 H30 Cl4 N4 Ni1 O4 
# Dc =      1.67 Fooo =   1080.00 Mu =     14.87 M =    518.94
# Found Formula = C14 H30 Cl4 N4 Ni1 O4 
# Dc =      1.67 FOOO =   1080.00 Mu =     14.87 M =    518.94

_chemical_formula_sum            'C14 H30 Cl4 N4 Ni1 O4'
_chemical_formula_moiety         'C14 H30 Cl4 N4 Ni1 O4'
_chemical_compound_source        ?
_chemical_formula_weight         518.94


_cell_measurement_reflns_used    5757
_cell_measurement_theta_min      3.50
_cell_measurement_theta_max      25.00
_cell_measurement_temperature    293

_exptl_crystal_description       block
_exptl_crystal_colour            red
_exptl_crystal_size_min          0.050
_exptl_crystal_size_mid          0.100
_exptl_crystal_size_max          0.150

_exptl_crystal_density_diffrn    1.671
_exptl_crystal_density_meas      ?
_exptl_crystal_density_method    'not measured'
# Non-dispersive F(000): 
_exptl_crystal_F_000             1080
_exptl_absorpt_coefficient_mu    1.487

# Sheldrick geometric approximatio 0.86 0.80 
_exptl_absorpt_correction_type   multi-scan
_exptl_absorpt_process_details   'SADABS (Siemens, 1996)'
_exptl_absorpt_correction_T_min  0.45
_exptl_absorpt_correction_T_max  0.80
_diffrn_measurement_device_type  'Bruker Kappa Apex2'
_diffrn_measurement_device       Area
_diffrn_radiation_monochromator  graphite
_diffrn_radiation_type           'Mo K\a'
_diffrn_radiation_wavelength     0.71073
_diffrn_measurement_method       \w

# If a reference occurs more than once, delete the author 
# and date from subsequent references. 
_computing_data_collection       'Apex2 (Bruker AXS, 2006)'
_computing_cell_refinement       'Apex2 (Bruker AXS, 2006)'
_computing_data_reduction        'Apex2 (Bruker AXS, 2006)'
_computing_structure_solution    'USER DEFINED STRUCTURE SOLUTION'
_computing_structure_refinement  'CRYSTALS (Betteridge et al., 2003)'
_computing_publication_material  'CRYSTALS (Betteridge et al., 2003)'
_computing_molecular_graphics    'CAMERON (Watkin et al., 1996)'

_diffrn_standards_interval_time  .
_diffrn_standards_interval_count .
_diffrn_standards_number         0
_diffrn_standards_decay_%        ?

_diffrn_ambient_temperature      293
_diffrn_ambient_pressure         580
_diffrn_reflns_number            6211
_reflns_number_total             1738
_diffrn_reflns_av_R_equivalents  0.029
# Number of reflections without Friedels Law is 1738 
# Number of reflections with Friedels Law is 925 
# Theoretical number of reflections is about 1817 


_diffrn_reflns_theta_min         3.505
_diffrn_reflns_theta_max         25.004
_diffrn_measured_fraction_theta_max 0.483

_diffrn_reflns_theta_full        25.004
_diffrn_measured_fraction_theta_full 0.483


_diffrn_reflns_limit_h_min       -10
_diffrn_reflns_limit_h_max       11
_diffrn_reflns_limit_k_min       -12
_diffrn_reflns_limit_k_max       12
_diffrn_reflns_limit_l_min       -15
_diffrn_reflns_limit_l_max       15
_reflns_limit_h_min              0
_reflns_limit_h_max              11
_reflns_limit_k_min              0
_reflns_limit_k_max              12
_reflns_limit_l_min              -15
_reflns_limit_l_max              15

_oxford_diffrn_Wilson_B_factor   0.00
_oxford_diffrn_Wilson_scale      0.00

_atom_sites_solution_primary     Other #heavy,direct,difmap,geom,iterative
# _atom_sites_solution_secondary  difmap
_atom_sites_solution_hydrogens   geom

_refine_diff_density_min         -0.19
_refine_diff_density_max         0.22


# The current dictionary definitions do not cover the 
# situation where the reflections used for refinement were 
# selected by a user-defined sigma threshold 


# The values actually used during refinement 
_oxford_reflns_threshold_expression_ref I>-3.0\s(I)
_refine_ls_number_reflns         1710
_refine_ls_number_restraints     195
_refine_ls_number_parameters     245
_oxford_refine_ls_R_factor_ref   0.0327
_refine_ls_wR_factor_ref         0.0706
_refine_ls_goodness_of_fit_ref   1.0411
_refine_ls_shift/su_max          0.0151733
_refine_ls_shift/su_mean         0.0006231


# The values computed with all filters except I/sigma 
_oxford_reflns_number_all        1710
_refine_ls_R_factor_all          0.0327
_refine_ls_wR_factor_all         0.0706

# The values computed with a 2 sigma cutoff - a la SHELX 
_reflns_threshold_expression     I>2.0\s(I)
_reflns_number_gt                1588
_refine_ls_R_factor_gt           0.0291
_refine_ls_wR_factor_gt          0.0660

_refine_ls_abs_structure_Flack   0.008(15)
_refine_ls_abs_structure_details 'Flack (1983), 813 Friedel-pairs'
# choose from: rm (reference molecule of known chirality), 
# ad (anomolous dispersion - Flack), rmad (rm and ad), 
# syn (from synthesis), unk (unknown) or . (not applicable). 
_chemical_absolute_configuration ad


_refine_ls_structure_factor_coef Fsqd
_refine_ls_matrix_type           full
_refine_ls_hydrogen_treatment    noref #undef, noref, refall,
# refxyz, refU, constr or mixed
_refine_ls_weighting_scheme      calc
_refine_ls_weighting_details     
;
 Method, part 1, Chebychev polynomial, (Watkin, 1994, Prince, 1982) 
 [weight] = 1.0/[A~0~*T~0~(x)+A~1~*T~1~(x) ... +A~n-1~]*T~n-1~(x)] 
 where A~i~ are the Chebychev coefficients listed below and x= Fcalc/Fmax 
 Method = Robust Weighting (Prince, 1982) 
 W = [weight] * [1-(deltaF/6*sigmaF)^2^]^2^ 
 A~i~ are: 
 2.17 2.68 0.725 
;

# Uequiv = arithmetic mean of Ui i.e. Ueqiv = (U1+U2+U3)/3

# Replace last . with number of unfound hydrogen atoms attached to an atom.

# ..._refinement_flags_... 
# . no refinement constraints           S special position constraint on site
# G rigid group refinement of site      R riding atom
# D distance or angle restraint on site T thermal displacement constraints
# U Uiso or Uij restraint (rigid bond)  P partial occupancy constraint


loop_
_atom_site_label
_atom_site_type_symbol
_atom_site_fract_x
_atom_site_fract_y
_atom_site_fract_z
_atom_site_U_iso_or_equiv
_atom_site_occupancy
_atom_site_adp_type
_atom_site_refinement_flags_posn
_atom_site_refinement_flags_adp
_atom_site_refinement_flags_occupancy
_atom_site_disorder_assembly
_atom_site_disorder_group
_atom_site_attached_hydrogens
Ni1 Ni 0.45996(7) 0.75171(7) 0.71237(9) 0.0257 1.0000 Uani . . . . . .
Cl1 Cl 0.52732(17) 0.60484(16) 0.79045(13) 0.0445 1.0000 Uani . . . . . .
Cl3 Cl 0.55700(18) 0.81320(17) 0.57338(12) 0.0487 1.0000 Uani . . . . . .
Cl2 Cl 0.30459(18) 0.83627(17) 0.76503(14) 0.0434 1.0000 Uani . . . . . .
N11 N 0.3600(5) 0.6502(4) 0.6132(3) 0.0245 1.0000 Uani D U . . . .
N12 N 0.2498(5) 0.5218(5) 0.5007(3) 0.0266 1.0000 Uani D U . . . .
C11 C 0.2802(6) 0.5906(5) 0.6744(4) 0.0261 1.0000 Uani D U . . . .
C12 C 0.2053(6) 0.5266(6) 0.6063(4) 0.0367 1.0000 Uani D U . . . .
C13 C 0.2974(7) 0.7050(6) 0.5335(4) 0.0328 1.0000 Uani D U . . . .
C14 C 0.2455(8) 0.6303(6) 0.4571(5) 0.0459 1.0000 Uani D U . . . .
C15 C 0.4315(6) 0.5751(6) 0.5590(4) 0.0341 1.0000 Uani D U . . . .
C16 C 0.3662(7) 0.4896(7) 0.5078(5) 0.0467 1.0000 Uani D U . . . .
C17 C 0.1875(7) 0.4483(6) 0.4348(4) 0.0369 1.0000 Uani D U . . . .
N21 N 0.5588(5) 0.8471(4) 0.8189(3) 0.0274 1.0000 Uani D U . . . .
N22 N 0.6691(5) 0.9558(4) 0.9456(3) 0.0283 1.0000 Uani D U . . . .
C21 C 0.5247(6) 0.8257(6) 0.9262(4) 0.0332 1.0000 Uani D U . . . .
C22 C 0.6016(7) 0.8785(6) 1.0019(4) 0.0399 1.0000 Uani D U . . . .
C23 C 0.5432(6) 0.9593(5) 0.7983(4) 0.0306 1.0000 Uani D U . . . .
C24 C 0.5946(6) 1.0233(6) 0.8848(4) 0.0310 1.0000 Uani D U . . . .
C25 C 0.6750(6) 0.8214(5) 0.8099(4) 0.0313 1.0000 Uani D U . . . .
C26 C 0.7428(6) 0.8987(6) 0.8726(4) 0.0346 1.0000 Uani D U . . . .
C27 C 0.7343(8) 1.0173(6) 1.0202(5) 0.0463 1.0000 Uani D U . . . .
Cl4 Cl 0.52954(17) 0.72277(16) 1.23016(12) 0.0332 1.0000 Uani . . . . . .
O41 O 0.4786(7) 0.7124(6) 1.1343(4) 0.0752 1.0000 Uani . U . . . .
O42 O 0.4630(6) 0.6804(6) 1.3081(4) 0.0781 1.0000 Uani . U . . . .
O43 O 0.6311(6) 0.6698(5) 1.2265(6) 0.0826 1.0000 Uani . U . . . .
O44 O 0.5522(6) 0.8280(5) 1.2497(4) 0.0699 1.0000 Uani . U . . . .
H111 H 0.2373 0.6385 0.7133 0.0329 1.0000 Uiso . . . . . .
H112 H 0.3173 0.5455 0.7206 0.0329 1.0000 Uiso . . . . . .
H121 H 0.1340 0.5561 0.6060 0.0475 1.0000 Uiso . . . . . .
H122 H 0.1990 0.4567 0.6343 0.0475 1.0000 Uiso . . . . . .
H131 H 0.2413 0.7444 0.5661 0.0407 1.0000 Uiso . . . . . .
H132 H 0.3437 0.7497 0.4970 0.0407 1.0000 Uiso . . . . . .
H141 H 0.1693 0.6492 0.4474 0.0578 1.0000 Uiso . . . . . .
H142 H 0.2803 0.6329 0.3936 0.0578 1.0000 Uiso . . . . . .
H151 H 0.4815 0.5454 0.6039 0.0419 1.0000 Uiso . . . . . .
H152 H 0.4701 0.6128 0.5058 0.0419 1.0000 Uiso . . . . . .
H161 H 0.3722 0.4274 0.5458 0.0610 1.0000 Uiso . . . . . .
H162 H 0.3931 0.4773 0.4392 0.0610 1.0000 Uiso . . . . . .
H171 H 0.2140 0.4455 0.3681 0.0543 1.0000 Uiso . . . . . .
H172 H 0.1112 0.4700 0.4325 0.0543 1.0000 Uiso . . . . . .
H173 H 0.1874 0.3795 0.4646 0.0543 1.0000 Uiso . . . . . .
H211 H 0.4513 0.8539 0.9375 0.0428 1.0000 Uiso . . . . . .
H212 H 0.5199 0.7526 0.9381 0.0428 1.0000 Uiso . . . . . .
H221 H 0.5634 0.9096 1.0563 0.0520 1.0000 Uiso . . . . . .
H222 H 0.6484 0.8244 1.0308 0.0520 1.0000 Uiso . . . . . .
H231 H 0.5732 0.9768 0.7342 0.0350 1.0000 Uiso . . . . . .
H232 H 0.4657 0.9739 0.7962 0.0350 1.0000 Uiso . . . . . .
H241 H 0.6360 1.0790 0.8550 0.0366 1.0000 Uiso . . . . . .
H242 H 0.5405 1.0520 0.9278 0.0366 1.0000 Uiso . . . . . .
H251 H 0.6874 0.7536 0.8329 0.0372 1.0000 Uiso . . . . . .
H252 H 0.6955 0.8271 0.7388 0.0372 1.0000 Uiso . . . . . .
H261 H 0.7980 0.8614 0.9089 0.0408 1.0000 Uiso . . . . . .
H262 H 0.7779 0.9475 0.8276 0.0408 1.0000 Uiso . . . . . .
H271 H 0.7779 1.0669 0.9864 0.0541 1.0000 Uiso . . . . . .
H272 H 0.6883 1.0515 1.0687 0.0541 1.0000 Uiso . . . . . .
H273 H 0.7820 0.9713 1.0590 0.0541 1.0000 Uiso . . . . . .
loop_
_atom_site_aniso_label
_atom_site_aniso_U_11
_atom_site_aniso_U_22
_atom_site_aniso_U_33
_atom_site_aniso_U_23
_atom_site_aniso_U_13
_atom_site_aniso_U_12
Ni1 0.0238(7) 0.0313(7) 0.0220(3) 0.0020(3) 0.0003(4) 0.0016(4)
Cl1 0.062(2) 0.0307(18) 0.0409(8) 0.0030(7) -0.0257(8) 0.0026(9)
Cl3 0.051(2) 0.069(2) 0.0258(7) 0.0069(8) -0.0008(8) -0.0309(11)
Cl2 0.025(2) 0.051(2) 0.0541(9) -0.0210(8) 0.0030(8) 0.0066(9)
N11 0.024(5) 0.030(4) 0.0195(19) 0.0014(17) 0.0004(18) 0.001(2)
N12 0.026(4) 0.034(3) 0.0199(17) 0.0012(17) 0.002(2) -0.004(2)
C11 0.030(5) 0.028(5) 0.020(2) 0.002(2) 0.007(2) 0.004(3)
C12 0.050(6) 0.031(6) 0.029(2) -0.008(2) 0.015(3) -0.011(3)
C13 0.037(7) 0.028(4) 0.033(3) 0.012(2) -0.008(3) -0.006(3)
C14 0.059(7) 0.039(4) 0.039(3) 0.013(3) -0.025(3) -0.012(4)
C15 0.024(5) 0.053(6) 0.025(3) -0.006(3) 0.000(2) 0.009(3)
C16 0.033(4) 0.057(5) 0.051(3) -0.024(3) -0.001(3) 0.013(3)
C17 0.042(6) 0.034(5) 0.035(3) -0.005(3) -0.003(3) -0.007(3)
N21 0.034(4) 0.021(3) 0.0273(19) 0.005(2) 0.008(2) 0.001(2)
N22 0.025(5) 0.029(5) 0.031(2) -0.0053(18) 0.0038(18) -0.001(2)
C21 0.037(6) 0.037(6) 0.026(2) 0.007(2) 0.005(2) -0.010(3)
C22 0.040(7) 0.050(5) 0.029(2) 0.004(3) 0.003(2) -0.013(3)
C23 0.037(6) 0.021(4) 0.034(3) 0.005(2) -0.002(3) 0.000(3)
C24 0.028(6) 0.019(4) 0.046(3) -0.005(2) 0.005(2) 0.001(3)
C25 0.036(4) 0.028(5) 0.030(3) -0.002(2) 0.002(3) 0.007(3)
C26 0.029(5) 0.032(6) 0.043(3) -0.008(3) 0.004(3) 0.008(3)
C27 0.049(8) 0.044(7) 0.045(3) -0.010(3) -0.008(3) -0.010(4)
Cl4 0.041(2) 0.0290(17) 0.0296(9) -0.0024(6) 0.0014(7) -0.0054(8)
O41 0.076(7) 0.105(7) 0.044(2) 0.008(3) -0.021(3) -0.038(4)
O42 0.096(7) 0.083(7) 0.055(3) 0.017(3) 0.020(3) -0.027(4)
O43 0.064(6) 0.065(5) 0.119(5) 0.003(4) -0.005(4) 0.030(4)
O44 0.103(9) 0.032(5) 0.075(4) -0.018(3) 0.007(3) -0.008(3)

_refine_ls_extinction_method     None
_oxford_refine_ls_scale          0.11405(4)
loop_
_geom_bond_atom_site_label_1
_geom_bond_site_symmetry_1
_geom_bond_atom_site_label_2
_geom_bond_site_symmetry_2
_geom_bond_distance
_geom_bond_publ_flag
Ni1 . Cl1 . 2.298(2) yes
Ni1 . Cl3 . 2.3101(18) yes
Ni1 . Cl2 . 2.305(2) yes
Ni1 . N11 . 2.212(5) yes
Ni1 . N21 . 2.216(6) yes
N11 . C11 . 1.479(7) yes
N11 . C13 . 1.473(7) yes
N11 . C15 . 1.485(8) yes
N12 . C12 . 1.483(7) yes
N12 . C14 . 1.505(8) yes
N12 . C16 . 1.496(9) yes
N12 . C17 . 1.490(6) yes
C11 . C12 . 1.522(7) yes
C11 . H111 . 0.957 no
C11 . H112 . 0.953 no
C12 . H121 . 0.955 no
C12 . H122 . 0.973 no
C13 . C14 . 1.524(7) yes
C13 . H131 . 0.956 no
C13 . H132 . 0.939 no
C14 . H141 . 0.977 no
C14 . H142 . 0.933 no
C15 . C16 . 1.515(7) yes
C15 . H151 . 0.932 no
C15 . H152 . 0.971 no
C16 . H161 . 0.943 no
C16 . H162 . 0.966 no
C17 . H171 . 0.929 no
C17 . H172 . 0.981 no
C17 . H173 . 0.965 no
N21 . C21 . 1.485(6) yes
N21 . C23 . 1.479(8) yes
N21 . C25 . 1.474(8) yes
N22 . C22 . 1.488(8) yes
N22 . C24 . 1.491(8) yes
N22 . C26 . 1.506(7) yes
N22 . C27 . 1.488(6) yes
C21 . C22 . 1.527(7) yes
C21 . H211 . 0.985 no
C21 . H212 . 0.953 no
C22 . H221 . 0.940 no
C22 . H222 . 0.979 no
C23 . C24 . 1.532(9) yes
C23 . H231 . 0.941 no
C23 . H232 . 0.973 no
C24 . H241 . 0.962 no
C24 . H242 . 0.946 no
C25 . C26 . 1.534(7) yes
C25 . H251 . 0.933 no
C25 . H252 . 0.964 no
C26 . H261 . 0.957 no
C26 . H262 . 0.961 no
C27 . H271 . 0.942 no
C27 . H272 . 0.956 no
C27 . H273 . 0.975 no
Cl4 . O41 . 1.404(5) yes
Cl4 . O42 . 1.415(6) yes
Cl4 . O43 . 1.425(7) yes
Cl4 . O44 . 1.403(6) yes
loop_
_geom_angle_atom_site_label_1
_geom_angle_site_symmetry_1
_geom_angle_atom_site_label_2
_geom_angle_site_symmetry_2
_geom_angle_atom_site_label_3
_geom_angle_site_symmetry_3
_geom_angle
_geom_angle_publ_flag
Cl1 . Ni1 . Cl3 . 116.18(9) yes
Cl1 . Ni1 . Cl2 . 123.67(8) yes
Cl3 . Ni1 . Cl2 . 120.15(9) yes
Cl1 . Ni1 . N11 . 88.64(14) yes
Cl3 . Ni1 . N11 . 91.77(13) yes
Cl2 . Ni1 . N11 . 89.40(16) yes
Cl1 . Ni1 . N21 . 88.71(15) yes
Cl3 . Ni1 . N21 . 91.07(14) yes
Cl2 . Ni1 . N21 . 90.52(16) yes
N11 . Ni1 . N21 . 176.76(18) yes
Ni1 . N11 . C11 . 111.1(3) yes
Ni1 . N11 . C13 . 115.0(4) yes
C11 . N11 . C13 . 106.3(5) yes
Ni1 . N11 . C15 . 109.3(4) yes
C11 . N11 . C15 . 108.3(5) yes
C13 . N11 . C15 . 106.6(4) yes
C12 . N12 . C14 . 107.4(6) yes
C12 . N12 . C16 . 108.0(5) yes
C14 . N12 . C16 . 108.3(6) yes
C12 . N12 . C17 . 111.8(5) yes
C14 . N12 . C17 . 110.5(5) yes
C16 . N12 . C17 . 110.8(6) yes
N11 . C11 . C12 . 111.6(4) yes
N11 . C11 . H111 . 108.7 no
C12 . C11 . H111 . 108.8 no
N11 . C11 . H112 . 109.8 no
C12 . C11 . H112 . 109.4 no
H111 . C11 . H112 . 108.6 no
C11 . C12 . N12 . 109.8(5) yes
C11 . C12 . H121 . 110.2 no
N12 . C12 . H121 . 110.7 no
C11 . C12 . H122 . 109.1 no
N12 . C12 . H122 . 109.8 no
H121 . C12 . H122 . 107.1 no
N11 . C13 . C14 . 112.3(5) yes
N11 . C13 . H131 . 108.5 no
C14 . C13 . H131 . 108.7 no
N11 . C13 . H132 . 109.3 no
C14 . C13 . H132 . 108.0 no
H131 . C13 . H132 . 109.9 no
C13 . C14 . N12 . 108.7(5) yes
C13 . C14 . H141 . 109.3 no
N12 . C14 . H141 . 108.2 no
C13 . C14 . H142 . 111.4 no
N12 . C14 . H142 . 110.6 no
H141 . C14 . H142 . 108.5 no
N11 . C15 . C16 . 111.4(6) yes
N11 . C15 . H151 . 111.0 no
C16 . C15 . H151 . 109.3 no
N11 . C15 . H152 . 107.9 no
C16 . C15 . H152 . 107.9 no
H151 . C15 . H152 . 109.3 no
C15 . C16 . N12 . 109.6(6) yes
C15 . C16 . H161 . 110.0 no
N12 . C16 . H161 . 110.0 no
C15 . C16 . H162 . 110.1 no
N12 . C16 . H162 . 108.4 no
H161 . C16 . H162 . 108.7 no
N12 . C17 . H171 . 112.5 no
N12 . C17 . H172 . 109.3 no
H171 . C17 . H172 . 108.6 no
N12 . C17 . H173 . 110.5 no
H171 . C17 . H173 . 110.0 no
H172 . C17 . H173 . 105.7 no
Ni1 . N21 . C21 . 109.5(4) yes
Ni1 . N21 . C23 . 110.7(4) yes
C21 . N21 . C23 . 108.3(5) yes
Ni1 . N21 . C25 . 111.1(4) yes
C21 . N21 . C25 . 107.9(5) yes
C23 . N21 . C25 . 109.2(5) yes
C22 . N22 . C24 . 107.8(6) yes
C22 . N22 . C26 . 108.9(6) yes
C24 . N22 . C26 . 108.5(4) yes
C22 . N22 . C27 . 109.5(5) yes
C24 . N22 . C27 . 111.8(6) yes
C26 . N22 . C27 . 110.3(6) yes
N21 . C21 . C22 . 110.6(5) yes
N21 . C21 . H211 . 109.4 no
C22 . C21 . H211 . 107.9 no
N21 . C21 . H212 . 110.7 no
C22 . C21 . H212 . 111.7 no
H211 . C21 . H212 . 106.3 no
C21 . C22 . N22 . 108.9(4) yes
C21 . C22 . H221 . 111.5 no
N22 . C22 . H221 . 111.7 no
C21 . C22 . H222 . 107.4 no
N22 . C22 . H222 . 109.5 no
H221 . C22 . H222 . 107.8 no
N21 . C23 . C24 . 109.6(5) yes
N21 . C23 . H231 . 110.2 no
C24 . C23 . H231 . 111.3 no
N21 . C23 . H232 . 108.7 no
C24 . C23 . H232 . 108.8 no
H231 . C23 . H232 . 108.3 no
C23 . C24 . N22 . 109.5(6) yes
C23 . C24 . H241 . 108.7 no
N22 . C24 . H241 . 108.7 no
C23 . C24 . H242 . 110.8 no
N22 . C24 . H242 . 110.2 no
H241 . C24 . H242 . 108.8 no
N21 . C25 . C26 . 110.0(5) yes
N21 . C25 . H251 . 110.0 no
C26 . C25 . H251 . 110.1 no
N21 . C25 . H252 . 108.3 no
C26 . C25 . H252 . 108.7 no
H251 . C25 . H252 . 109.7 no
C25 . C26 . N22 . 108.9(5) yes
C25 . C26 . H261 . 109.0 no
N22 . C26 . H261 . 111.1 no
C25 . C26 . H262 . 110.0 no
N22 . C26 . H262 . 109.9 no
H261 . C26 . H262 . 107.9 no
N22 . C27 . H271 . 111.2 no
N22 . C27 . H272 . 110.9 no
H271 . C27 . H272 . 109.6 no
N22 . C27 . H273 . 110.0 no
H271 . C27 . H273 . 108.0 no
H272 . C27 . H273 . 107.0 no
O41 . Cl4 . O42 . 110.1(4) yes
O41 . Cl4 . O43 . 108.5(5) yes
O42 . Cl4 . O43 . 110.4(5) yes
O41 . Cl4 . O44 . 110.0(4) yes
O42 . Cl4 . O44 . 110.8(4) yes
O43 . Cl4 . O44 . 107.0(5) yes


_iucr_refine_instructions_details 
;
#
# Punched on 17/02/16 at 15:25:18
#
#LIST     12                                                                    
BLOCK SCALE X'S, U'S 
CONT ENANTIO 
END                                                                             
#
# Punched on 17/02/16 at 15:25:18
#
#LIST     16                                                                    
NO 
REM   HREST   START (DO NOT REMOVE THIS LINE) 
REM   HREST   END (DO NOT REMOVE THIS LINE) 
DISTANCE 1.520000 , 0.010000 = C(11) TO C(12) 
DISTANCE 1.520000 , 0.010000 = C(13) TO C(14) 
DISTANCE 1.520000 , 0.010000 = C(15) TO C(16) 
DISTANCE 1.470000 , 0.020000 = N(11) TO C(15) 
DISTANCE 1.470000 , 0.020000 = N(11) TO C(11) 
DISTANCE 1.470000 , 0.020000 = N(11) TO C(13) 
DISTANCE 1.470000 , 0.020000 = N(12) TO C(12) 
DISTANCE 1.470000 , 0.020000 = N(12) TO C(16) 
DISTANCE 1.470000 , 0.010000 = N(12) TO C(17) 
DISTANCE 1.470000 , 0.010000 = N(22) TO C(27) 
DISTANCE 1.470000 , 0.020000 = N(22) TO C(24) 
DISTANCE 1.470000 , 0.020000 = N(22) TO C(22) 
DISTANCE 1.470000 , 0.020000 = N(22) TO C(26) 
DISTANCE 1.520000 , 0.010000 = C(25) TO C(26) 
DISTANCE 1.520000 , 0.010000 = C(21) TO C(22) 
DISTANCE 1.470000 , 0.020000 = N(21) TO C(23) 
DISTANCE 1.470000 , 0.020000 = N(21) TO C(21) 
DISTANCE 1.470000 , 0.020000 = N(21) TO C(25) 
REM   DELU   START (DO NOT REMOVE THIS LINE) 
VIBR .0, 0.00200 = N(11) TO C(11) 
VIBR .0, 0.00200 = N(11) TO C(13) 
VIBR .0, 0.00200 = N(11) TO C(15) 
VIBR .0, 0.00500 = C(13) TO C(11) 
VIBR .0, 0.00500 = C(15) TO C(11) 
VIBR .0, 0.00500 = C(15) TO C(13) 
VIBR .0, 0.00200 = N(12) TO C(12) 
VIBR .0, 0.00200 = N(12) TO C(14) 
VIBR .0, 0.00200 = N(12) TO C(16) 
VIBR .0, 0.00200 = N(12) TO C(17) 
VIBR .0, 0.00500 = C(14) TO C(12) 
VIBR .0, 0.00500 = C(16) TO C(12) 
VIBR .0, 0.00500 = C(16) TO C(14) 
VIBR .0, 0.00500 = C(17) TO C(12) 
VIBR .0, 0.00500 = C(17) TO C(14) 
VIBR .0, 0.00500 = C(17) TO C(16) 
VIBR .0, 0.00200 = C(11) TO C(12) 
VIBR .0, 0.00500 = C(12) TO N(11) 
VIBR .0, 0.00500 = N(12) TO C(11) 
VIBR .0, 0.00200 = C(13) TO C(14) 
VIBR .0, 0.00500 = C(14) TO N(11) 
VIBR .0, 0.00500 = N(12) TO C(13) 
VIBR .0, 0.00200 = C(15) TO C(16) 
VIBR .0, 0.00500 = C(16) TO N(11) 
VIBR .0, 0.00500 = N(12) TO C(15) 
VIBR .0, 0.00200 = N(21) TO C(21) 
VIBR .0, 0.00200 = N(21) TO C(23) 
VIBR .0, 0.00200 = N(21) TO C(25) 
VIBR .0, 0.00500 = C(23) TO C(21) 
VIBR .0, 0.00500 = C(25) TO C(21) 
VIBR .0, 0.00500 = C(25) TO C(23) 
VIBR .0, 0.00200 = N(22) TO C(22) 
VIBR .0, 0.00200 = N(22) TO C(24) 
VIBR .0, 0.00200 = N(22) TO C(26) 
VIBR .0, 0.00200 = N(22) TO C(27) 
VIBR .0, 0.00500 = C(24) TO C(22) 
VIBR .0, 0.00500 = C(26) TO C(22) 
VIBR .0, 0.00500 = C(26) TO C(24) 
VIBR .0, 0.00500 = C(27) TO C(22) 
VIBR .0, 0.00500 = C(27) TO C(24) 
VIBR .0, 0.00500 = C(27) TO C(26) 
VIBR .0, 0.00200 = C(21) TO C(22) 
VIBR .0, 0.00500 = C(22) TO N(21) 
VIBR .0, 0.00500 = N(22) TO C(21) 
VIBR .0, 0.00200 = C(23) TO C(24) 
VIBR .0, 0.00500 = C(24) TO N(21) 
VIBR .0, 0.00500 = N(22) TO C(23) 
VIBR .0, 0.00200 = C(25) TO C(26) 
VIBR .0, 0.00500 = C(26) TO N(21) 
VIBR .0, 0.00500 = N(22) TO C(25) 
VIBR .0, 0.00500 = O(42) TO O(41) 
VIBR .0, 0.00500 = O(43) TO O(41) 
VIBR .0, 0.00500 = O(43) TO O(42) 
VIBR .0, 0.00500 = O(44) TO O(41) 
VIBR .0, 0.00500 = O(44) TO O(42) 
VIBR .0, 0.00500 = O(44) TO O(43) 
REM   DELU   END (DO NOT REMOVE THIS LINE) 
REM   THERMSIM   START (DO NOT REMOVE THIS LINE) 
U(IJ) .0, 0.04000 = N(11) TO C(11) 
U(IJ) .0, 0.04000 = N(11) TO C(13) 
U(IJ) .0, 0.04000 = N(11) TO C(15) 
U(IJ) .0, 0.04000 = N(12) TO C(12) 
U(IJ) .0, 0.04000 = N(12) TO C(14) 
U(IJ) .0, 0.04000 = N(12) TO C(16) 
U(IJ) .0, 0.08000 = N(12) TO C(17) 
U(IJ) .0, 0.04000 = C(11) TO C(12) 
U(IJ) .0, 0.04000 = C(13) TO C(14) 
U(IJ) .0, 0.04000 = C(15) TO C(16) 
U(IJ) .0, 0.04000 = N(21) TO C(21) 
U(IJ) .0, 0.04000 = N(21) TO C(23) 
U(IJ) .0, 0.04000 = N(21) TO C(25) 
U(IJ) .0, 0.04000 = N(22) TO C(22) 
U(IJ) .0, 0.04000 = N(22) TO C(24) 
U(IJ) .0, 0.04000 = N(22) TO C(26) 
U(IJ) .0, 0.08000 = N(22) TO C(27) 
U(IJ) .0, 0.04000 = C(21) TO C(22) 
U(IJ) .0, 0.04000 = C(23) TO C(24) 
U(IJ) .0, 0.04000 = C(25) TO C(26) 
REM   THERMSIM   END (DO NOT REMOVE THIS LINE) 
END                                                                             
;

# Manually omitted reflections

loop_
_oxford_refln_omitted_index_h
_oxford_refln_omitted_index_k
_oxford_refln_omitted_index_l
_oxford_refln_omitted_flag
_oxford_refln_omitted_details
5 1 4 x .
6 2 3 x .
2 8 4 x .
8 3 6 x .
9 4 6 x .
6 1 7 x .
9 4 8 x .
3 9 1 x .
4 0 5 x .
9 4 7 x .
8 3 7 x .
0 6 14 x .
3 9 6 x .
3 9 5 x .
4 10 -9 x .
0 6 -8 x .
6 1 14 x .
6 1 12 x .
1 7 6 x .
8 3 8 x .
####################################################################### 
# 
# This file contains crystal structure data downloaded from the 
# Cambridge Structural Database (CSD) hosted by the Cambridge 
# Crystallographic Data Centre (CCDC).
# 
# Full information about CCDC data access policies and citation 
# guidelines are available at http://www.ccdc.cam.ac.uk/access/V1 
# 
# Audit and citation data items may have been added by the CCDC. 
# Please retain this information to preserve the provenance of 
# this file and to allow appropriate attribution of the data. 
# 
#######################################################################

data_3
_database_code_depnum_ccdc_archive 'CCDC 1579470'
_audit_update_record             
;
2017-10-12 deposited with the CCDC.
2017-12-19 downloaded from the CCDC.
;

_vrf_PLAT029_3                   
;
PROBLEM: diffrn_measured_fraction_theta_full Low
RESPONSE: Due to shading of reciprocal space by the body of the pressure cell
;

_vrf_PLAT090_3                   
;
PROBLEM: Poor Data/Parameter Ratio (Zmax > 18)
RESPONSE: The structure is non-centrosymmetric, and 
calculation of the data:parameter ratio 
assuming Friedel's law will give a value about 
50% of that expected for a centrosymmetric structure. Also exacerbated by 
shading of reciprocal space by the body of the pressure cell
;


_vrf_PLAT911_3                   
;
PROBLEM: Missing # FCF Refl Between THmin & STh/L
RESPONSE: Due to shading of reciprocal space by the body of the pressure cell
;

_vrf_PLAT910_3                   
;
PROBLEM: Missing # FCF Refl Below Thmin
RESPONSE: Due to shading of reciprocal space by the body of the pressure cell
;

_vrf_PLAT341_3                   
;
PROBLEM: Low bond precision on C-C bonds
RESPONSE: Due to low completeness
;

# end Validation Reply Form

#end of refcif 
_cell_length_a                   12.2089(9)
_cell_length_b                   12.7469(8)
_cell_length_c                   12.9686(5)
_cell_angle_alpha                90
_cell_angle_beta                 90
_cell_angle_gamma                90
_cell_volume                     2018.2(2)

_symmetry_cell_setting           orthorhombic
_symmetry_space_group_name_H-M   'P c a 21 '
_symmetry_space_group_name_Hall  'P 2c -2ac'
loop_
_symmetry_equiv_pos_as_xyz
x,y,z
-x+1/2,y,z+1/2
x+1/2,-y,z
-x,-y,z+1/2

loop_
_atom_type_symbol
_atom_type_scat_dispersion_real
_atom_type_scat_dispersion_imag
_atom_type_scat_Cromer_Mann_a1
_atom_type_scat_Cromer_Mann_b1
_atom_type_scat_Cromer_Mann_a2
_atom_type_scat_Cromer_Mann_b2
_atom_type_scat_Cromer_Mann_a3
_atom_type_scat_Cromer_Mann_b3
_atom_type_scat_Cromer_Mann_a4
_atom_type_scat_Cromer_Mann_b4
_atom_type_scat_Cromer_Mann_c
_atom_type_scat_source
C 0.0033 0.0016 2.3100 20.8439 1.0200 10.2075 1.5886 0.5687 0.8650 51.6512
0.2156 'International Tables Vol C 4.2.6.8 and 6.1.1.4'
H 0.0000 0.0000 0.4930 10.5109 0.3229 26.1257 0.1402 3.1424 0.0408 57.7998
0.0030 'International Tables Vol C 4.2.6.8 and 6.1.1.4'
N 0.0061 0.0033 12.2126 0.0057 3.1322 9.8933 2.0125 28.9975 1.1663 0.5826
-11.5290 'International Tables Vol C 4.2.6.8 and 6.1.1.4'
O 0.0106 0.0060 3.0485 13.2771 2.2868 5.7011 1.5463 0.3239 0.8670 32.9089
0.2508 'International Tables Vol C 4.2.6.8 and 6.1.1.4'
Cl 0.1484 0.1585 11.4604 0.0104 7.1964 1.1662 6.2556 18.5194 1.6455 47.7784
-9.5574 'International Tables Vol C 4.2.6.8 and 6.1.1.4'
Ni 0.3393 1.1124 12.8376 3.8785 7.2920 0.2565 4.4438 12.1763 2.3800 66.3421
1.0341 'International Tables Vol C 4.2.6.8 and 6.1.1.4'


_cell_formula_units_Z            4

# Given Formula = C14 H30 Cl4 N4 Ni1 O4 
# Dc =      1.71 Fooo =   1080.00 Mu =     15.20 M =    518.94
# Found Formula = C14 H30 Cl4 N4 Ni1 O4 
# Dc =      1.71 FOOO =   1080.00 Mu =     15.20 M =    518.94

_chemical_formula_sum            'C14 H30 Cl4 N4 Ni1 O4'
_chemical_formula_moiety         'C14 H30 Cl4 N4 Ni1 O4'
_chemical_compound_source        ?
_chemical_formula_weight         518.94


_cell_measurement_reflns_used    4616
_cell_measurement_theta_min      3.53
_cell_measurement_theta_max      25.00
_cell_measurement_temperature    293

_exptl_crystal_description       block
_exptl_crystal_colour            red
_exptl_crystal_size_min          0.050
_exptl_crystal_size_mid          0.100
_exptl_crystal_size_max          0.150

_exptl_crystal_density_diffrn    1.708
_exptl_crystal_density_meas      ?
_exptl_crystal_density_method    'not measured'
# Non-dispersive F(000): 
_exptl_crystal_F_000             1080
_exptl_absorpt_coefficient_mu    1.520

# Sheldrick geometric approximatio 0.86 0.93 
_exptl_absorpt_correction_type   multi-scan
_exptl_absorpt_process_details   'SADABS (Siemens, 1996)'
_exptl_absorpt_correction_T_min  0.52
_exptl_absorpt_correction_T_max  0.93
_diffrn_measurement_device_type  'Bruker Kappa Apex2'
_diffrn_measurement_device       Area
_diffrn_radiation_monochromator  graphite
_diffrn_radiation_type           'Mo K\a'
_diffrn_radiation_wavelength     0.71073
_diffrn_measurement_method       \w

# If a reference occurs more than once, delete the author 
# and date from subsequent references. 
_computing_data_collection       'Apex2 (Bruker AXS, 2006)'
_computing_cell_refinement       'Apex2 (Bruker AXS, 2006)'
_computing_data_reduction        'Apex2 (Bruker AXS, 2006)'
_computing_structure_solution    'USER DEFINED STRUCTURE SOLUTION'
_computing_structure_refinement  'CRYSTALS (Betteridge et al., 2003)'
_computing_publication_material  'CRYSTALS (Betteridge et al., 2003)'
_computing_molecular_graphics    'CAMERON (Watkin et al., 1996)'

_diffrn_standards_interval_time  .
_diffrn_standards_interval_count .
_diffrn_standards_number         0
_diffrn_standards_decay_%        ?

_diffrn_ambient_temperature      293
_diffrn_ambient_pressure         900
_diffrn_reflns_number            6037
_reflns_number_total             1740
_diffrn_reflns_av_R_equivalents  0.030
# Number of reflections without Friedels Law is 1740 
# Number of reflections with Friedels Law is 931 
# Theoretical number of reflections is about 1784 


_diffrn_reflns_theta_min         3.525
_diffrn_reflns_theta_max         25.033
_diffrn_measured_fraction_theta_max 0.497

_diffrn_reflns_theta_full        25.033
_diffrn_measured_fraction_theta_full 0.497


_diffrn_reflns_limit_h_min       -11
_diffrn_reflns_limit_h_max       11
_diffrn_reflns_limit_k_min       -12
_diffrn_reflns_limit_k_max       12
_diffrn_reflns_limit_l_min       -15
_diffrn_reflns_limit_l_max       15
_reflns_limit_h_min              0
_reflns_limit_h_max              11
_reflns_limit_k_min              0
_reflns_limit_k_max              12
_reflns_limit_l_min              -15
_reflns_limit_l_max              15

_oxford_diffrn_Wilson_B_factor   0.00
_oxford_diffrn_Wilson_scale      0.00

_atom_sites_solution_primary     Other #heavy,direct,difmap,geom,iterative
# _atom_sites_solution_secondary  difmap
_atom_sites_solution_hydrogens   geom

_refine_diff_density_min         -0.31
_refine_diff_density_max         0.31


# The current dictionary definitions do not cover the 
# situation where the reflections used for refinement were 
# selected by a user-defined sigma threshold 


# The values actually used during refinement 
_oxford_reflns_threshold_expression_ref I>-3.0\s(I)
_refine_ls_number_reflns         1708
_refine_ls_number_restraints     195
_refine_ls_number_parameters     245
_oxford_refine_ls_R_factor_ref   0.0370
_refine_ls_wR_factor_ref         0.0522
_refine_ls_goodness_of_fit_ref   0.9999
_refine_ls_shift/su_max          0.0344997
_refine_ls_shift/su_mean         0.0015318


# The values computed with all filters except I/sigma 
_oxford_reflns_number_all        1708
_refine_ls_R_factor_all          0.0370
_refine_ls_wR_factor_all         0.0522

# The values computed with a 2 sigma cutoff - a la SHELX 
_reflns_threshold_expression     I>2.0\s(I)
_reflns_number_gt                1567
_refine_ls_R_factor_gt           0.0306
_refine_ls_wR_factor_gt          0.0517

_refine_ls_abs_structure_Flack   0.014(15)
_refine_ls_abs_structure_details 'Flack (1983), 809 Friedel-pairs'
# choose from: rm (reference molecule of known chirality), 
# ad (anomolous dispersion - Flack), rmad (rm and ad), 
# syn (from synthesis), unk (unknown) or . (not applicable). 
_chemical_absolute_configuration ad


_refine_ls_structure_factor_coef Fsqd
_refine_ls_matrix_type           full
_refine_ls_hydrogen_treatment    noref #undef, noref, refall,
# refxyz, refU, constr or mixed
_refine_ls_weighting_scheme      sigma
_refine_ls_weighting_details     
;
 Method= 
 SQRT(W) = 1/(Data with the key SIGMA(/FO/) in list 6) 
;

# Uequiv = arithmetic mean of Ui i.e. Ueqiv = (U1+U2+U3)/3

# Replace last . with number of unfound hydrogen atoms attached to an atom.

# ..._refinement_flags_... 
# . no refinement constraints           S special position constraint on site
# G rigid group refinement of site      R riding atom
# D distance or angle restraint on site T thermal displacement constraints
# U Uiso or Uij restraint (rigid bond)  P partial occupancy constraint


loop_
_atom_site_label
_atom_site_type_symbol
_atom_site_fract_x
_atom_site_fract_y
_atom_site_fract_z
_atom_site_U_iso_or_equiv
_atom_site_occupancy
_atom_site_adp_type
_atom_site_refinement_flags_posn
_atom_site_refinement_flags_adp
_atom_site_refinement_flags_occupancy
_atom_site_disorder_assembly
_atom_site_disorder_group
_atom_site_attached_hydrogens
Ni1 Ni 0.45846(6) 0.75103(5) 0.71172(7) 0.0246 1.0000 Uani . . . . . .
Cl1 Cl 0.52732(13) 0.60285(12) 0.78906(9) 0.0400 1.0000 Uani . . . . . .
Cl3 Cl 0.55879(14) 0.81111(13) 0.57268(9) 0.0448 1.0000 Uani . . . . . .
Cl2 Cl 0.30202(14) 0.83575(13) 0.76530(10) 0.0412 1.0000 Uani . . . . . .
N11 N 0.3579(4) 0.6493(3) 0.6121(2) 0.0229 1.0000 Uani D U . . . .
N12 N 0.2484(4) 0.5199(4) 0.4990(2) 0.0252 1.0000 Uani D U . . . .
C11 C 0.2776(5) 0.5889(4) 0.6739(3) 0.0260 1.0000 Uani D U . . . .
C12 C 0.2021(5) 0.5241(5) 0.6050(3) 0.0365 1.0000 Uani D U . . . .
C13 C 0.2955(5) 0.7056(5) 0.5313(3) 0.0328 1.0000 Uani D U . . . .
C14 C 0.2455(6) 0.6286(4) 0.4550(4) 0.0416 1.0000 Uani D U . . . .
C15 C 0.4313(5) 0.5742(5) 0.5585(3) 0.0350 1.0000 Uani D U . . . .
C16 C 0.3654(6) 0.4875(5) 0.5083(3) 0.0408 1.0000 Uani D U . . . .
C17 C 0.1884(5) 0.4465(5) 0.4317(3) 0.0353 1.0000 Uani D U . . . .
N21 N 0.5574(4) 0.8465(3) 0.8189(2) 0.0245 1.0000 Uani D U . . . .
N22 N 0.6682(4) 0.9561(4) 0.9468(2) 0.0269 1.0000 Uani D U . . . .
C21 C 0.5226(5) 0.8247(4) 0.9270(3) 0.0283 1.0000 Uani D U . . . .
C22 C 0.6007(5) 0.8766(4) 1.0026(3) 0.0335 1.0000 Uani D U . . . .
C23 C 0.5426(5) 0.9599(4) 0.7987(3) 0.0294 1.0000 Uani D U . . . .
C24 C 0.5923(5) 1.0259(5) 0.8852(3) 0.0295 1.0000 Uani D U . . . .
C25 C 0.6762(5) 0.8221(4) 0.8112(3) 0.0317 1.0000 Uani D U . . . .
C26 C 0.7433(5) 0.8999(5) 0.8738(3) 0.0317 1.0000 Uani D U . . . .
C27 C 0.7333(6) 1.0195(5) 1.0215(4) 0.0434 1.0000 Uani D U . . . .
Cl4 Cl 0.52947(15) 0.72391(13) 1.23039(9) 0.0307 1.0000 Uani . . . . . .
O41 O 0.4759(5) 0.7152(4) 1.1352(3) 0.0719 1.0000 Uani . U . . . .
O42 O 0.4633(4) 0.6812(4) 1.3095(2) 0.0712 1.0000 Uani . U . . . .
O43 O 0.6309(5) 0.6689(4) 1.2239(3) 0.0783 1.0000 Uani . U . . . .
O44 O 0.5529(4) 0.8303(4) 1.2496(3) 0.0662 1.0000 Uani . U . . . .
H111 H 0.2339 0.6372 0.7147 0.0329 1.0000 Uiso . . . . . .
H112 H 0.3163 0.5450 0.7221 0.0329 1.0000 Uiso . . . . . .
H121 H 0.1318 0.5528 0.6045 0.0343 1.0000 Uiso . . . . . .
H122 H 0.1986 0.4535 0.6332 0.0343 1.0000 Uiso . . . . . .
H131 H 0.2419 0.7457 0.5620 0.0329 1.0000 Uiso . . . . . .
H132 H 0.3471 0.7505 0.4951 0.0329 1.0000 Uiso . . . . . .
H141 H 0.1726 0.6510 0.4403 0.0337 1.0000 Uiso . . . . . .
H142 H 0.2863 0.6322 0.3903 0.0337 1.0000 Uiso . . . . . .
H151 H 0.4821 0.5460 0.6054 0.0340 1.0000 Uiso . . . . . .
H152 H 0.4721 0.6119 0.5053 0.0340 1.0000 Uiso . . . . . .
H161 H 0.3707 0.4271 0.5489 0.0346 1.0000 Uiso . . . . . .
H162 H 0.3933 0.4746 0.4409 0.0346 1.0000 Uiso . . . . . .
H171 H 0.2212 0.4445 0.3655 0.0361 1.0000 Uiso . . . . . .
H172 H 0.1147 0.4645 0.4278 0.0361 1.0000 Uiso . . . . . .
H173 H 0.1943 0.3758 0.4610 0.0361 1.0000 Uiso . . . . . .
H211 H 0.4483 0.8485 0.9388 0.0332 1.0000 Uiso . . . . . .
H212 H 0.5225 0.7497 0.9380 0.0332 1.0000 Uiso . . . . . .
H221 H 0.5578 0.9099 1.0570 0.0351 1.0000 Uiso . . . . . .
H222 H 0.6460 0.8256 1.0335 0.0351 1.0000 Uiso . . . . . .
H231 H 0.5773 0.9765 0.7363 0.0353 1.0000 Uiso . . . . . .
H232 H 0.4658 0.9771 0.7936 0.0353 1.0000 Uiso . . . . . .
H241 H 0.6319 1.0841 0.8563 0.0354 1.0000 Uiso . . . . . .
H242 H 0.5353 1.0545 0.9285 0.0354 1.0000 Uiso . . . . . .
H251 H 0.6883 0.7539 0.8339 0.0377 1.0000 Uiso . . . . . .
H252 H 0.6948 0.8287 0.7398 0.0377 1.0000 Uiso . . . . . .
H261 H 0.7970 0.8626 0.9114 0.0362 1.0000 Uiso . . . . . .
H262 H 0.7780 0.9486 0.8287 0.0362 1.0000 Uiso . . . . . .
H271 H 0.7755 1.0709 0.9882 0.0361 1.0000 Uiso . . . . . .
H272 H 0.6852 1.0541 1.0707 0.0361 1.0000 Uiso . . . . . .
H273 H 0.7802 0.9739 1.0603 0.0361 1.0000 Uiso . . . . . .
loop_
_atom_site_aniso_label
_atom_site_aniso_U_11
_atom_site_aniso_U_22
_atom_site_aniso_U_33
_atom_site_aniso_U_23
_atom_site_aniso_U_13
_atom_site_aniso_U_12
Ni1 0.0224(6) 0.0296(6) 0.0218(2) 0.0019(2) -0.0003(4) 0.0016(3)
Cl1 0.0545(17) 0.0297(14) 0.0359(6) 0.0030(6) -0.0204(7) 0.0030(7)
Cl3 0.0487(17) 0.0620(16) 0.0238(5) 0.0071(6) 0.0006(6) -0.0258(8)
Cl2 0.0274(17) 0.0453(17) 0.0509(6) -0.0180(7) 0.0016(7) 0.0066(8)
N11 0.027(4) 0.024(4) 0.0180(15) -0.0011(14) 0.0034(15) 0.0001(17)
N12 0.024(3) 0.032(3) 0.0203(15) 0.0006(15) -0.0008(18) -0.0025(19)
C11 0.027(5) 0.030(5) 0.0211(19) 0.0020(17) 0.0088(17) 0.007(2)
C12 0.049(5) 0.031(5) 0.0291(18) -0.006(2) 0.016(2) -0.011(3)
C13 0.037(7) 0.033(4) 0.028(2) 0.0071(17) -0.001(2) -0.002(2)
C14 0.046(5) 0.039(3) 0.040(2) 0.014(2) -0.023(2) -0.008(3)
C15 0.019(4) 0.057(5) 0.029(2) -0.015(2) 0.000(2) 0.008(2)
C16 0.033(4) 0.045(4) 0.044(3) -0.020(2) -0.005(3) 0.015(3)
C17 0.037(5) 0.037(4) 0.032(2) -0.008(2) -0.005(2) -0.003(3)
N21 0.018(3) 0.032(3) 0.0241(14) 0.0033(17) 0.0055(18) 0.002(2)
N22 0.025(4) 0.028(4) 0.0273(18) -0.0016(14) 0.0015(15) -0.0017(18)
C21 0.030(5) 0.029(5) 0.0256(15) 0.007(2) 0.0069(19) -0.008(2)
C22 0.041(6) 0.034(5) 0.0256(18) 0.002(2) 0.005(2) -0.007(2)
C23 0.020(5) 0.034(3) 0.034(2) 0.0071(19) 0.001(2) 0.004(2)
C24 0.020(5) 0.028(4) 0.040(2) 0.0016(18) 0.008(2) 0.003(2)
C25 0.020(4) 0.047(5) 0.028(2) -0.003(2) 0.002(2) 0.009(2)
C26 0.020(4) 0.043(5) 0.032(2) 0.000(2) 0.001(2) 0.008(2)
C27 0.057(7) 0.030(6) 0.044(2) -0.005(2) -0.015(3) -0.007(3)
Cl4 0.0377(17) 0.0269(15) 0.0274(7) -0.0027(5) 0.0016(6) -0.0027(7)
O41 0.076(6) 0.102(5) 0.0382(17) 0.010(2) -0.017(2) -0.031(3)
O42 0.073(5) 0.096(5) 0.0447(19) 0.020(2) 0.020(2) -0.022(3)
O43 0.054(5) 0.074(4) 0.107(3) -0.004(3) 0.006(3) 0.025(3)
O44 0.075(7) 0.049(4) 0.074(2) -0.013(2) 0.005(2) -0.010(2)

_refine_ls_extinction_method     None
_oxford_refine_ls_scale          0.11423(4)
loop_
_geom_bond_atom_site_label_1
_geom_bond_site_symmetry_1
_geom_bond_atom_site_label_2
_geom_bond_site_symmetry_2
_geom_bond_distance
_geom_bond_publ_flag
Ni1 . Cl1 . 2.2979(16) yes
Ni1 . Cl3 . 2.3105(14) yes
Ni1 . Cl2 . 2.3014(18) yes
Ni1 . N11 . 2.204(4) yes
Ni1 . N21 . 2.207(4) yes
N11 . C11 . 1.481(6) yes
N11 . C13 . 1.481(6) yes
N11 . C15 . 1.485(6) yes
N12 . C12 . 1.486(5) yes
N12 . C14 . 1.500(6) yes
N12 . C16 . 1.492(7) yes
N12 . C17 . 1.474(5) yes
C11 . C12 . 1.527(6) yes
C11 . H111 . 0.972 no
C11 . H112 . 0.963 no
C12 . H121 . 0.933 no
C12 . H122 . 0.973 no
C13 . C14 . 1.522(6) yes
C13 . H131 . 0.921 no
C13 . H132 . 0.972 no
C14 . H141 . 0.954 no
C14 . H142 . 0.977 no
C15 . C16 . 1.514(6) yes
C15 . H151 . 0.940 no
C15 . H152 . 0.977 no
C16 . H161 . 0.935 no
C16 . H162 . 0.953 no
C17 . H171 . 0.948 no
C17 . H172 . 0.929 no
C17 . H173 . 0.980 no
N21 . C21 . 1.491(5) yes
N21 . C23 . 1.480(6) yes
N21 . C25 . 1.488(7) yes
N22 . C22 . 1.492(6) yes
N22 . C24 . 1.513(6) yes
N22 . C26 . 1.499(6) yes
N22 . C27 . 1.491(6) yes
C21 . C22 . 1.519(6) yes
C21 . H211 . 0.969 no
C21 . H212 . 0.966 no
C22 . H221 . 0.976 no
C22 . H222 . 0.944 no
C23 . C24 . 1.528(7) yes
C23 . H231 . 0.937 no
C23 . H232 . 0.966 no
C24 . H241 . 0.961 no
C24 . H242 . 0.965 no
C25 . C26 . 1.521(6) yes
C25 . H251 . 0.930 no
C25 . H252 . 0.957 no
C26 . H261 . 0.946 no
C26 . H262 . 0.952 no
C27 . H271 . 0.939 no
C27 . H272 . 0.973 no
C27 . H273 . 0.959 no
Cl4 . O41 . 1.401(4) yes
Cl4 . O42 . 1.414(4) yes
Cl4 . O43 . 1.426(5) yes
Cl4 . O44 . 1.408(5) yes
loop_
_geom_angle_atom_site_label_1
_geom_angle_site_symmetry_1
_geom_angle_atom_site_label_2
_geom_angle_site_symmetry_2
_geom_angle_atom_site_label_3
_geom_angle_site_symmetry_3
_geom_angle
_geom_angle_publ_flag
Cl1 . Ni1 . Cl3 . 114.78(7) yes
Cl1 . Ni1 . Cl2 . 123.89(6) yes
Cl3 . Ni1 . Cl2 . 121.34(7) yes
Cl1 . Ni1 . N11 . 88.62(11) yes
Cl3 . Ni1 . N11 . 91.90(10) yes
Cl2 . Ni1 . N11 . 89.46(12) yes
Cl1 . Ni1 . N21 . 88.77(12) yes
Cl3 . Ni1 . N21 . 91.05(11) yes
Cl2 . Ni1 . N21 . 90.30(12) yes
N11 . Ni1 . N21 . 176.68(14) yes
Ni1 . N11 . C11 . 110.9(2) yes
Ni1 . N11 . C13 . 114.6(3) yes
C11 . N11 . C13 . 107.1(4) yes
Ni1 . N11 . C15 . 108.5(3) yes
C11 . N11 . C15 . 108.5(4) yes
C13 . N11 . C15 . 107.0(3) yes
C12 . N12 . C14 . 108.0(5) yes
C12 . N12 . C16 . 107.4(4) yes
C14 . N12 . C16 . 108.0(4) yes
C12 . N12 . C17 . 112.5(4) yes
C14 . N12 . C17 . 110.4(4) yes
C16 . N12 . C17 . 110.4(4) yes
N11 . C11 . C12 . 111.3(3) yes
N11 . C11 . H111 . 109.2 no
C12 . C11 . H111 . 109.3 no
N11 . C11 . H112 . 109.2 no
C12 . C11 . H112 . 111.2 no
H111 . C11 . H112 . 106.6 no
C11 . C12 . N12 . 109.4(4) yes
C11 . C12 . H121 . 110.3 no
N12 . C12 . H121 . 111.0 no
C11 . C12 . H122 . 107.9 no
N12 . C12 . H122 . 109.3 no
H121 . C12 . H122 . 108.9 no
N11 . C13 . C14 . 110.7(4) yes
N11 . C13 . H131 . 109.2 no
C14 . C13 . H131 . 110.7 no
N11 . C13 . H132 . 107.1 no
C14 . C13 . H132 . 109.0 no
H131 . C13 . H132 . 110.0 no
C13 . C14 . N12 . 109.8(4) yes
C13 . C14 . H141 . 108.1 no
N12 . C14 . H141 . 111.9 no
C13 . C14 . H142 . 108.9 no
N12 . C14 . H142 . 111.0 no
H141 . C14 . H142 . 106.9 no
N11 . C15 . C16 . 110.6(5) yes
N11 . C15 . H151 . 109.9 no
C16 . C15 . H151 . 110.5 no
N11 . C15 . H152 . 108.7 no
C16 . C15 . H152 . 109.1 no
H151 . C15 . H152 . 108.0 no
C15 . C16 . N12 . 110.0(5) yes
C15 . C16 . H161 . 108.8 no
N12 . C16 . H161 . 109.8 no
C15 . C16 . H162 . 109.3 no
N12 . C16 . H162 . 108.4 no
H161 . C16 . H162 . 110.6 no
N12 . C17 . H171 . 110.1 no
N12 . C17 . H172 . 110.9 no
H171 . C17 . H172 . 111.5 no
N12 . C17 . H173 . 108.5 no
H171 . C17 . H173 . 107.1 no
H172 . C17 . H173 . 108.6 no
Ni1 . N21 . C21 . 109.5(3) yes
Ni1 . N21 . C23 . 111.2(3) yes
C21 . N21 . C23 . 108.3(4) yes
Ni1 . N21 . C25 . 112.1(3) yes
C21 . N21 . C25 . 107.5(4) yes
C23 . N21 . C25 . 108.1(4) yes
C22 . N22 . C24 . 108.5(4) yes
C22 . N22 . C26 . 108.6(4) yes
C24 . N22 . C26 . 108.8(3) yes
C22 . N22 . C27 . 110.3(3) yes
C24 . N22 . C27 . 110.5(4) yes
C26 . N22 . C27 . 110.0(5) yes
N21 . C21 . C22 . 110.3(4) yes
N21 . C21 . H211 . 110.9 no
C22 . C21 . H211 . 110.4 no
N21 . C21 . H212 . 108.9 no
C22 . C21 . H212 . 109.7 no
H211 . C21 . H212 . 106.5 no
C21 . C22 . N22 . 109.2(3) yes
C21 . C22 . H221 . 108.6 no
N22 . C22 . H221 . 110.6 no
C21 . C22 . H222 . 110.0 no
N22 . C22 . H222 . 110.5 no
H221 . C22 . H222 . 107.8 no
N21 . C23 . C24 . 111.1(4) yes
N21 . C23 . H231 . 108.5 no
C24 . C23 . H231 . 109.3 no
N21 . C23 . H232 . 110.6 no
C24 . C23 . H232 . 108.1 no
H231 . C23 . H232 . 109.2 no
C23 . C24 . N22 . 107.9(4) yes
C23 . C24 . H241 . 109.8 no
N22 . C24 . H241 . 110.7 no
C23 . C24 . H242 . 110.4 no
N22 . C24 . H242 . 110.9 no
H241 . C24 . H242 . 107.3 no
N21 . C25 . C26 . 110.7(4) yes
N21 . C25 . H251 . 109.2 no
C26 . C25 . H251 . 110.8 no
N21 . C25 . H252 . 106.1 no
C26 . C25 . H252 . 109.4 no
H251 . C25 . H252 . 110.6 no
C25 . C26 . N22 . 108.6(4) yes
C25 . C26 . H261 . 108.7 no
N22 . C26 . H261 . 109.8 no
C25 . C26 . H262 . 109.6 no
N22 . C26 . H262 . 110.5 no
H261 . C26 . H262 . 109.6 no
N22 . C27 . H271 . 111.9 no
N22 . C27 . H272 . 110.5 no
H271 . C27 . H272 . 108.4 no
N22 . C27 . H273 . 109.4 no
H271 . C27 . H273 . 109.6 no
H272 . C27 . H273 . 106.9 no
O41 . Cl4 . O42 . 110.0(3) yes
O41 . Cl4 . O43 . 108.3(3) yes
O42 . Cl4 . O43 . 110.5(3) yes
O41 . Cl4 . O44 . 109.1(3) yes
O42 . Cl4 . O44 . 111.0(3) yes
O43 . Cl4 . O44 . 108.0(4) yes


_iucr_refine_instructions_details 
;
#
# Punched on 17/02/16 at 16: 6:35
#
#LIST     12                                                                    
BLOCK SCALE X'S  U'S 
CONT ENANTIO 
END                                                                             
#
# Punched on 17/02/16 at 16: 6:35
#
#LIST     16                                                                    
NO 
REM   HREST   START (DO NOT REMOVE THIS LINE) 
REM   HREST   END (DO NOT REMOVE THIS LINE) 
DISTANCE 1.520000 , 0.010000 = C(11) TO C(12) 
DISTANCE 1.520000 , 0.010000 = C(13) TO C(14) 
DISTANCE 1.520000 , 0.010000 = C(15) TO C(16) 
DISTANCE 1.470000 , 0.020000 = N(11) TO C(15) 
DISTANCE 1.470000 , 0.020000 = N(11) TO C(11) 
DISTANCE 1.470000 , 0.020000 = N(11) TO C(13) 
DISTANCE 1.470000 , 0.020000 = N(12) TO C(12) 
DISTANCE 1.470000 , 0.020000 = N(12) TO C(16) 
DISTANCE 1.470000 , 0.010000 = N(12) TO C(17) 
DISTANCE 1.470000 , 0.010000 = N(22) TO C(27) 
DISTANCE 1.470000 , 0.020000 = N(22) TO C(24) 
DISTANCE 1.470000 , 0.020000 = N(22) TO C(22) 
DISTANCE 1.470000 , 0.020000 = N(22) TO C(26) 
DISTANCE 1.520000 , 0.010000 = C(25) TO C(26) 
DISTANCE 1.520000 , 0.010000 = C(21) TO C(22) 
DISTANCE 1.470000 , 0.020000 = N(21) TO C(23) 
DISTANCE 1.470000 , 0.020000 = N(21) TO C(21) 
DISTANCE 1.470000 , 0.020000 = N(21) TO C(25) 
REM   DELU   START (DO NOT REMOVE THIS LINE) 
VIBR .0, 0.00200 = N(11) TO C(11) 
VIBR .0, 0.00200 = N(11) TO C(13) 
VIBR .0, 0.00200 = N(11) TO C(15) 
VIBR .0, 0.00500 = C(13) TO C(11) 
VIBR .0, 0.00500 = C(15) TO C(11) 
VIBR .0, 0.00500 = C(15) TO C(13) 
VIBR .0, 0.00200 = N(12) TO C(12) 
VIBR .0, 0.00200 = N(12) TO C(14) 
VIBR .0, 0.00200 = N(12) TO C(16) 
VIBR .0, 0.00200 = N(12) TO C(17) 
VIBR .0, 0.00500 = C(14) TO C(12) 
VIBR .0, 0.00500 = C(16) TO C(12) 
VIBR .0, 0.00500 = C(16) TO C(14) 
VIBR .0, 0.00500 = C(17) TO C(12) 
VIBR .0, 0.00500 = C(17) TO C(14) 
VIBR .0, 0.00500 = C(17) TO C(16) 
VIBR .0, 0.00200 = C(11) TO C(12) 
VIBR .0, 0.00500 = C(12) TO N(11) 
VIBR .0, 0.00500 = N(12) TO C(11) 
VIBR .0, 0.00200 = C(13) TO C(14) 
VIBR .0, 0.00500 = C(14) TO N(11) 
VIBR .0, 0.00500 = N(12) TO C(13) 
VIBR .0, 0.00200 = C(15) TO C(16) 
VIBR .0, 0.00500 = C(16) TO N(11) 
VIBR .0, 0.00500 = N(12) TO C(15) 
VIBR .0, 0.00200 = N(21) TO C(21) 
VIBR .0, 0.00200 = N(21) TO C(23) 
VIBR .0, 0.00200 = N(21) TO C(25) 
VIBR .0, 0.00500 = C(23) TO C(21) 
VIBR .0, 0.00500 = C(25) TO C(21) 
VIBR .0, 0.00500 = C(25) TO C(23) 
VIBR .0, 0.00200 = N(22) TO C(22) 
VIBR .0, 0.00200 = N(22) TO C(24) 
VIBR .0, 0.00200 = N(22) TO C(26) 
VIBR .0, 0.00200 = N(22) TO C(27) 
VIBR .0, 0.00500 = C(24) TO C(22) 
VIBR .0, 0.00500 = C(26) TO C(22) 
VIBR .0, 0.00500 = C(26) TO C(24) 
VIBR .0, 0.00500 = C(27) TO C(22) 
VIBR .0, 0.00500 = C(27) TO C(24) 
VIBR .0, 0.00500 = C(27) TO C(26) 
VIBR .0, 0.00200 = C(21) TO C(22) 
VIBR .0, 0.00500 = C(22) TO N(21) 
VIBR .0, 0.00500 = N(22) TO C(21) 
VIBR .0, 0.00200 = C(23) TO C(24) 
VIBR .0, 0.00500 = C(24) TO N(21) 
VIBR .0, 0.00500 = N(22) TO C(23) 
VIBR .0, 0.00200 = C(25) TO C(26) 
VIBR .0, 0.00500 = C(26) TO N(21) 
VIBR .0, 0.00500 = N(22) TO C(25) 
VIBR .0, 0.00500 = O(42) TO O(41) 
VIBR .0, 0.00500 = O(43) TO O(41) 
VIBR .0, 0.00500 = O(43) TO O(42) 
VIBR .0, 0.00500 = O(44) TO O(41) 
VIBR .0, 0.00500 = O(44) TO O(42) 
VIBR .0, 0.00500 = O(44) TO O(43) 
REM   DELU   END (DO NOT REMOVE THIS LINE) 
REM   THERMSIM   START (DO NOT REMOVE THIS LINE) 
U(IJ) .0, 0.04000 = N(11) TO C(11) 
U(IJ) .0, 0.04000 = N(11) TO C(13) 
U(IJ) .0, 0.04000 = N(11) TO C(15) 
U(IJ) .0, 0.04000 = N(12) TO C(12) 
U(IJ) .0, 0.04000 = N(12) TO C(14) 
U(IJ) .0, 0.04000 = N(12) TO C(16) 
U(IJ) .0, 0.08000 = N(12) TO C(17) 
U(IJ) .0, 0.04000 = C(11) TO C(12) 
U(IJ) .0, 0.04000 = C(13) TO C(14) 
U(IJ) .0, 0.04000 = C(15) TO C(16) 
U(IJ) .0, 0.04000 = N(21) TO C(21) 
U(IJ) .0, 0.04000 = N(21) TO C(23) 
U(IJ) .0, 0.04000 = N(21) TO C(25) 
U(IJ) .0, 0.04000 = N(22) TO C(22) 
U(IJ) .0, 0.04000 = N(22) TO C(24) 
U(IJ) .0, 0.04000 = N(22) TO C(26) 
U(IJ) .0, 0.08000 = N(22) TO C(27) 
U(IJ) .0, 0.04000 = C(21) TO C(22) 
U(IJ) .0, 0.04000 = C(23) TO C(24) 
U(IJ) .0, 0.04000 = C(25) TO C(26) 
REM   THERMSIM   END (DO NOT REMOVE THIS LINE) 
END                                                                             
;

# Manually omitted reflections

loop_
_oxford_refln_omitted_index_h
_oxford_refln_omitted_index_k
_oxford_refln_omitted_index_l
_oxford_refln_omitted_flag
_oxford_refln_omitted_details
7 5 -12 x .
0 6 14 x .
8 3 7 x .
9 4 8 x .
3 9 12 x .
1 7 -11 x .
9 4 7 x .
8 3 8 x .
2 8 5 x .
